# Supplementary material for: Biodiversity, Distribution and Functional Differences of Fungi in Four Species of Corals from the South China Sea, Elucidated by High-Throughput Sequencing Technology
Source: J Fungi (Basel). 2024 Jun 27;10(7):452. doi: 10.3390/jof10070452 (PMC11278478; doi:10.3390/jof10070452)
Supplement: Supplementary file 1 [file jof-10-00452-s001.zip]

Archive with 1 entries (1 files):
- jof-3009974-supplementary.xlsx
