# Supplementary material for: Biodiversity, Distribution and Functional Differences of Fungi in Four Species of Corals from the South China Sea, Elucidated by High-Throughput Sequencing Technology
Source: J Fungi (Basel). 2024 Jun 27;10(7):452. doi: 10.3390/jof10070452 (PMC11278478; doi:10.3390/jof10070452)
Supplement: Supplementary file 1 [file jof-10-00452-s001.zip › jof-3009974-supplementary.xlsx]

## Sheet: merge
#ASV ID	Fa1	Fa2	Fa3	Fs1	Fs2	Fs3	Md1	Md2	Md3	Ps1	Ps2	Ps3
136ab648c2f6aeb1dd008644c3f23f42	928	16	25	642	61	18	33	17	0	2281	3423	2673	k__Fungi	unclassified_phylum_fungi	unclassified_fungi	unclassified_fungi	unclassified_fungi	unclassified_fungi	unclassified_fungi
0036bec932818627cdd9461ccd17d254	57	191	454	586	0	0	0	0	0	0	128	8	k__Fungi	p__Ascomycota	c__Eurotiomycetes	o__Eurotiales	f__Aspergillaceae	g__Aspergillus	s__Aspergillus_penicillioides
0073e87d8d5f0f03a13e8f2703d31bbb	0	0	0	249	0	0	27	0	21	55	0	0	k__Fungi	p__Basidiomycota	c__Agaricomycetes	o__Polyporales	unclassified_fungi	unclassified_fungi	unclassified_fungi
011750b2b709616dd5bff02a8e7c8cba	0	0	0	166	152	0	0	0	0	0	0	0	k__Fungi	p__Basidiomycota	c__Agaricomycetes	o__Agaricales	f__Psathyrellaceae	g__Psathyrella	s__Psathyrella_efflorescens
18f04ce607f4ff1d92b976cff62cc92d	0	0	0	135	152	0	12	7	11	167	21	106	k__Fungi	unclassified_phylum_fungi	unclassified_fungi	unclassified_fungi	unclassified_fungi	unclassified_fungi	unclassified_fungi
013f9e40b91b73ab4a99f8a964dd9131	0	0	0	128	0	215	0	0	0	26	8	65	k__Fungi	p__Basidiomycota	c__Cystobasidiomycetes	o__Cystobasidiales	f__Cystobasidiaceae	g__Cystobasidium	s__Cystobasidium_slooffiae
020eefb7a7f585b1a653ed0f673c926b	0	0	0	115	0	0	0	0	0	0	0	0	k__Fungi	p__Ascomycota	c__Saccharomycetes	o__Saccharomycetales	f__Saccharomycetaceae	g__Saccharomyces	s__Saccharomyces_cerevisiae
254559675f18c99510e7aa4be8dd2884	10576	5631	54	78	52	209	0	0	0	6625	3591	3961	k__Fungi	p__Ascomycota	c__Saccharomycetes	o__Saccharomycetales	f__Debaryomycetaceae	g__Yamadazyma	s__Yamadazymatakamatsuzukensis
01b6d92ee42752b6c58ac947c41aaf36	0	0	0	59	0	79	0	0	0	0	0	0	k__Fungi	p__Basidiomycota	c__Agaricomycetes	o__Russulales	f__Lachnocladiaceae	g__Gloiothele	s__Gloiothele_sp
1a864a25f23c64c282c52f8e77405671	0	0	0	53	0	41	0	0	0	0	0	0	k__Fungi	unclassified_phylum_fungi	unclassified_fungi	unclassified_fungi	unclassified_fungi	unclassified_fungi	unclassified_fungi
01c0b25ef68d4262e48246b77aed1ede	45	52	99	51	84	0	95	9	9	0	0	10	k__Fungi	p__Basidiomycota	c__Agaricomycetes	unclassified_fungi	unclassified_fungi	unclassified_fungi	unclassified_fungi
025cc1eb163862bdfee0df28bbdf6db5	32	42	0	49	0	41	113	153	212	166	33	43	k__Fungi	p__Ascomycota	c__Sordariomycetes	o__Xylariales	f__Xylariaceae	unclassified_fungi	unclassified_fungi
03e1d33ce642b9be03a3ef24cec7ccc8	0	0	0	26	72	0	0	0	0	0	0	0	k__Fungi	p__Ascomycota	c__Eurotiomycetes	o__Eurotiales	f__Aspergillaceae	g__Penicillium	s__Penicillium_citrinum
03bf0e94987436890faf0a86324ef38b	0	0	0	26	91	41	0	0	0	121	0	20	k__Fungi	p__Ascomycota	c__Sordariomycetes	o__Hypocreales	f__Stachybotryaceae	g__Inaequalispora	unclassified_fungi
04aa1612cc184ea0a6061bca4230b363	128	635	0	21	57	0	0	0	0	1015	235	59	k__Fungi	p__Ascomycota	c__Sordariomycetes	o__Hypocreales	f__Hypocreaceae	g__Trichoderma	s__Trichoderma_hypoxylon
04f57d757b426f364b2ef3633818b034	0	0	0	18	42	20	0	0	0	0	0	0	k__Fungi	p__Ascomycota	c__Sordariomycetes	o__Xylariales	f__Xylariaceae	g__Xylaria	s__Xylaria_escharoidea
07e3a7d19799d600cd75749e4bddd21f	0	0	0	14	0	14	0	0	0	29	0	0	k__Fungi	p__Ascomycota	c__Dothideomycetes	o__Pleosporales	f__Didymosphaeriaceae	g__Paraphaeosphaeria	unclassified_fungi
092d4ae9e8adafb1d1cf63e690c13e64	0	0	0	9	0	0	0	0	0	0	0	0	k__Fungi	p__Ascomycota	c__Eurotiomycetes	o__Eurotiales	unclassified_fungi	unclassified_fungi	unclassified_fungi
035ea391982acc0c06455ec8cf1ea77d	0	0	0	4	0	78	0	0	0	468	94	0	k__Fungi	p__Basidiomycota	c__Agaricomycetes	o__Polyporales	f__Fomitopsidaceae	g__Fomitopsis	s__Fomitopsis_sp
61b803ca272efb4dc9c74d6695531d45	0	0	0	3	2	6	0	0	0	0	0	0	k__Fungi	p__Mortierellomycota	c__Mortierellomycetes	o__Mortierellales	f__Mortierellaceae	g__Podila	s__Podila_minutissima
153d874f7f8d7c33cb32d5f5a4eac4a4	421	314	0	0	0	0	8	8	4	1365	595	1342	k__Fungi	p__Ascomycota	c__Dothideomycetes	o__Pleosporales	f__Phaeosphaeriaceae	unclassified_fungi	unclassified_fungi
8c7f4ebd623c2f51189fd2ede935f30b	275	251	0	0	0	0	0	0	0	0	0	0	k__Fungi	p__Mortierellomycota	unclassified_fungi	unclassified_fungi	unclassified_fungi	unclassified_fungi	unclassified_fungi
1c6b23756c97de6cabe8cbd50b5d689a	186	153	251	0	0	0	0	0	0	0	134	405	k__Fungi	p__Chytridiomycota	unclassified_fungi	unclassified_fungi	unclassified_fungi	unclassified_fungi	unclassified_fungi
5063cad07e3828730e94b0c29da18bfc	96	98	84	0	0	0	0	0	0	272	595	268	k__Fungi	unclassified_phylum_fungi	unclassified_fungi	unclassified_fungi	unclassified_fungi	unclassified_fungi	unclassified_fungi
b21937ac6dc40c7b57e0944d9fa231bf	91	13	0	0	0	0	0	0	0	0	0	0	k__Fungi	unclassified_phylum_fungi	unclassified_fungi	unclassified_fungi	unclassified_fungi	unclassified_fungi	unclassified_fungi
98b6744ebe303bb7908036d42067d48e	62	52	0	0	0	0	0	0	0	23	0	2	k__Fungi	p__Chytridiomycota	unclassified_fungi	unclassified_fungi	unclassified_fungi	unclassified_fungi	unclassified_fungi
3251963746ab4eb11a22e768a877a677	59	53	26	0	0	0	0	0	0	0	36	79	k__Fungi	p__Chytridiomycota	unclassified_fungi	unclassified_fungi	unclassified_fungi	unclassified_fungi	unclassified_fungi
52d9d1c7975d3391bfbf0700a1d81932	54	25	21	0	0	0	0	0	0	93	63	0	k__Fungi	p__Ascomycota	c__Sordariomycetes	o__Xylariales	f__Hypoxylaceae	unclassified_fungi	unclassified_fungi
20103dea1b12ab41202435fb98467cff	52	25	0	0	0	0	620	256	421	176	0	0	k__Fungi	unclassified_phylum_fungi	unclassified_fungi	unclassified_fungi	unclassified_fungi	unclassified_fungi	unclassified_fungi
340849339f7b3399be961529b81d6065	40	51	0	0	0	0	0	0	0	73	0	0	k__Fungi	p__Basidiomycota	c__Agaricomycetes	unclassified_fungi	unclassified_fungi	unclassified_fungi	unclassified_fungi
7ccef5ca23c24008f440c26a9c93291f	31	35	0	0	0	0	0	0	0	0	19	20	k__Fungi	unclassified_phylum_fungi	unclassified_fungi	unclassified_fungi	unclassified_fungi	unclassified_fungi	unclassified_fungi
b0216f7b51f68e307a91cfc56ff1f687	17	21	0	0	0	0	0	0	0	0	0	0	k__Fungi	unclassified_phylum_fungi	unclassified_fungi	unclassified_fungi	unclassified_fungi	unclassified_fungi	unclassified_fungi
a473dd400dfa45b2d6f62381c585665c	13	0	12	0	0	0	0	0	0	24	0	0	k__Fungi	p__Mortierellomycota	unclassified_fungi	unclassified_fungi	unclassified_fungi	unclassified_fungi	unclassified_fungi
2ffef58a42b7f25bf9c564a0f264633c	11	0	0	0	0	0	264	0	264	0	0	2	k__Fungi	unclassified_phylum_fungi	unclassified_fungi	unclassified_fungi	unclassified_fungi	unclassified_fungi	unclassified_fungi
389a1ff1643af919a0f91d107541a71b	10	0	0	0	0	0	0	0	0	19	0	0	k__Fungi	p__Basidiomycota	c__Agaricomycetes	o__Agaricales	f__Stephanosporaceae	unclassified_fungi	unclassified_fungi
bca497d2fbdaca0e559047e68fe264e5	5	0	0	0	0	0	0	0	0	0	0	0	k__Fungi	unclassified_phylum_fungi	unclassified_fungi	unclassified_fungi	unclassified_fungi	unclassified_fungi	unclassified_fungi
6ba75dbac356cee29fbb74087ed9ef74	4	2	0	0	0	0	0	0	0	42	40	24	k__Fungi	unclassified_phylum_fungi	unclassified_fungi	unclassified_fungi	unclassified_fungi	unclassified_fungi	unclassified_fungi
65751e95191a12e0a119ead12dd149df	3	2	0	0	0	0	0	0	0	45	0	42	k__Fungi	unclassified_phylum_fungi	unclassified_fungi	unclassified_fungi	unclassified_fungi	unclassified_fungi	unclassified_fungi
ba5d503e2eadd8ba247262c76f03e9de	2	5	0	0	0	0	0	0	0	0	0	0	k__Fungi	unclassified_phylum_fungi	unclassified_fungi	unclassified_fungi	unclassified_fungi	unclassified_fungi	unclassified_fungi
3aa560f08246a2b48ccc846e50ba11a8	0	0	0	0	0	0	305	6	6	0	0	0	k__Fungi	unclassified_phylum_fungi	unclassified_fungi	unclassified_fungi	unclassified_fungi	unclassified_fungi	unclassified_fungi
32dd3cab84a69470eee9585b230e8191	0	5	0	0	0	0	210	51	251	0	0	0	k__Fungi	unclassified_phylum_fungi	unclassified_fungi	unclassified_fungi	unclassified_fungi	unclassified_fungi	unclassified_fungi
6924225d107fb8531ee5f6c151a2056d	0	0	0	0	0	0	130	523	163	0	0	0	k__Fungi	p__Mortierellomycota	c__Mortierellomycetes	o__Mortierellales	f__Mortierellaceae	unclassified_fungi	unclassified_fungi
397a57fa33d5f043d10dcd1d1b53a922	0	0	0	0	0	0	52	256	14	0	0	0	k__Fungi	unclassified_phylum_fungi	unclassified_fungi	unclassified_fungi	unclassified_fungi	unclassified_fungi	unclassified_fungi
38e0a10c27f85eaf3a1ab2fae9a46fe8	0	0	0	0	0	0	31	42	0	0	0	0	k__Fungi	unclassified_phylum_fungi	unclassified_fungi	unclassified_fungi	unclassified_fungi	unclassified_fungi	unclassified_fungi
3758751266dcb351a030fe7a7f536105	0	0	0	0	0	0	27	52	0	0	0	0	k__Fungi	unclassified_phylum_fungi	unclassified_fungi	unclassified_fungi	unclassified_fungi	unclassified_fungi	unclassified_fungi
c0ea91d1a9260e4797598f684bd2ffb6	0	0	0	0	0	0	22	0	0	0	0	0	k__Fungi	unclassified_phylum_fungi	unclassified_fungi	unclassified_fungi	unclassified_fungi	unclassified_fungi	unclassified_fungi
34103b902067d96f5391155df4ecb42d	0	0	0	0	0	0	15	0	55	0	0	0	k__Fungi	unclassified_phylum_fungi	unclassified_fungi	unclassified_fungi	unclassified_fungi	unclassified_fungi	unclassified_fungi
60a72a7d8ac3ae598c6020e265684830	0	0	0	0	0	0	14	0	0	0	0	0	k__Fungi	p__Ascomycota	c__Dothideomycetes	o__Pleosporales	f__Biatriosporaceae	unclassified_fungi	unclassified_fungi
1a83e1e6bfbf47d76bc8ee51ff43b1f2	0	0	0	0	0	0	9	9	4	0	0	0	k__Fungi	p__Basidiomycota	c__Agaricomycetes	unclassified_fungi	unclassified_fungi	unclassified_fungi	unclassified_fungi
b17e2ded97ede75b39d72e651d643a59	0	0	0	0	0	0	5	0	0	0	0	0	k__Fungi	p__Mortierellomycota	unclassified_fungi	unclassified_fungi	unclassified_fungi	unclassified_fungi	unclassified_fungi
151156d8573768a01fd32c43141d8aa6	0	0	0	0	0	0	4	0	5	0	0	0	k__Fungi	p__Ascomycota	c__Leotiomycetes	o__Helotiales	unclassified_fungi	unclassified_fungi	unclassified_fungi
382edbfd8cef34e205aba98297924d42	0	0	0	0	0	0	3	0	27	0	0	0	k__Fungi	unclassified_phylum_fungi	unclassified_fungi	unclassified_fungi	unclassified_fungi	unclassified_fungi	unclassified_fungi
163d9e60b4dbbfa03b32ce57101132a3	0	0	0	0	0	0	2	0	5	15	0	0	k__Fungi	p__Basidiomycota	c__Agaricomycetes	o__Agaricales	unclassified_fungi	unclassified_fungi	unclassified_fungi
fd85c2f7002c46c15db6b08e32a77175	0	0	0	0	0	0	0	0	0	2	0	0	k__Fungi	p__Ascomycota	c__Saccharomycetes	o__Saccharomycetales	unclassified_fungi	unclassified_fungi	unclassified_fungi
fcfd6eefe2f7b904b01a6802e144689e	0	0	0	0	0	0	0	0	0	3	0	0	k__Fungi	p__Basidiomycota	unclassified_fungi	unclassified_fungi	unclassified_fungi	unclassified_fungi	unclassified_fungi
fafbe522541647e3a765b8028a48f699	0	0	0	0	0	0	0	0	0	3	0	0	k__Fungi	p__Basidiomycota	c__Agaricomycetes	unclassified_fungi	unclassified_fungi	unclassified_fungi	unclassified_fungi
f75d2cc882d10d59ddb61b02397fca37	0	0	0	0	0	0	0	0	0	2	0	0	k__Fungi	unclassified_phylum_fungi	unclassified_fungi	unclassified_fungi	unclassified_fungi	unclassified_fungi	unclassified_fungi
f11de2a895b6c4a6b08b591dff7ccfc0	0	0	0	0	0	0	0	0	0	5	0	0	k__Fungi	p__Basidiomycota	unclassified_fungi	unclassified_fungi	unclassified_fungi	unclassified_fungi	unclassified_fungi
ef88a101afbe6135d7f0d3072c8cb078	0	0	0	0	0	0	0	0	0	2	0	0	k__Fungi	unclassified_phylum_fungi	unclassified_fungi	unclassified_fungi	unclassified_fungi	unclassified_fungi	unclassified_fungi
ec8b514900d1f905ffbaf5e5e2c54dd1	0	0	0	0	0	0	0	0	0	3	0	0	k__Fungi	unclassified_phylum_fungi	unclassified_fungi	unclassified_fungi	unclassified_fungi	unclassified_fungi	unclassified_fungi
e99f4e7a9dfccc617c9d4ac4bfcf7fab	0	0	0	0	0	0	0	0	0	4	0	0	k__Fungi	unclassified_phylum_fungi	unclassified_fungi	unclassified_fungi	unclassified_fungi	unclassified_fungi	unclassified_fungi
e8872c7caae556998e05f6c603625afd	0	0	0	0	0	0	0	0	0	0	19	0	k__Fungi	p__Mortierellomycota	unclassified_fungi	unclassified_fungi	unclassified_fungi	unclassified_fungi	unclassified_fungi
e829403b1c938cc19c6f94564aa73967	0	0	0	0	0	0	0	0	0	5	0	0	k__Fungi	unclassified_phylum_fungi	unclassified_fungi	unclassified_fungi	unclassified_fungi	unclassified_fungi	unclassified_fungi
e7ba1de3367dc6fa0b90dcbf75c42750	0	0	0	0	0	0	0	0	0	5	0	0	k__Fungi	p__Rozellomycota	unclassified_fungi	unclassified_fungi	unclassified_fungi	unclassified_fungi	unclassified_fungi
e73cc5af8f1f5bb2d689139c06a20b5e	0	0	0	0	0	0	0	0	0	15	0	0	k__Fungi	unclassified_phylum_fungi	unclassified_fungi	unclassified_fungi	unclassified_fungi	unclassified_fungi	unclassified_fungi
e4e25229aa917cc3969d284d7b81dc13	0	0	0	0	0	0	0	0	0	20	0	0	k__Fungi	unclassified_phylum_fungi	unclassified_fungi	unclassified_fungi	unclassified_fungi	unclassified_fungi	unclassified_fungi
e29745892578a4c5fa55b8a307c01968	0	0	0	0	0	0	0	0	0	48	0	0	k__Fungi	unclassified_phylum_fungi	unclassified_fungi	unclassified_fungi	unclassified_fungi	unclassified_fungi	unclassified_fungi
df346165ffcae4076d4884ea50c2e845	0	0	0	0	0	0	0	0	0	1288	0	0	k__Fungi	unclassified_phylum_fungi	unclassified_fungi	unclassified_fungi	unclassified_fungi	unclassified_fungi	unclassified_fungi
dcd0354ed4abce7d6909ee5d0ddd4f55	0	0	0	0	0	0	0	0	0	14	0	0	k__Fungi	p__Ascomycota	unclassified_fungi	unclassified_fungi	unclassified_fungi	unclassified_fungi	unclassified_fungi
d7b923665606f97b03868f928f3070ac	0	0	0	0	0	0	0	0	0	5	0	0	k__Fungi	p__Basidiomycota	c__Agaricomycetes	o__Atheliales	unclassified_fungi	unclassified_fungi	unclassified_fungi
d75caa14cef8bd51f914d5c7f0f60075	0	0	0	0	0	0	0	0	0	6	0	0	k__Fungi	p__Basidiomycota	c__Agaricomycetes	unclassified_fungi	unclassified_fungi	unclassified_fungi	unclassified_fungi
d5baf5b1441fd596ea99e68e6a540238	0	0	0	0	0	0	0	0	0	7	0	0	k__Fungi	p__Basidiomycota	c__Agaricomycetes	o__Auriculariales	unclassified_fungi	unclassified_fungi	unclassified_fungi
d2ab4c8af3f15820f298b8ee1bf43179	0	0	0	0	0	0	0	0	0	19	0	0	k__Fungi	p__Ascomycota	c__Saccharomycetes	o__Saccharomycetales	unclassified_fungi	unclassified_fungi	unclassified_fungi
d29bce861f30853c05b577c968eb825a	0	0	0	0	0	0	0	0	0	0	3	0	k__Fungi	unclassified_phylum_fungi	unclassified_fungi	unclassified_fungi	unclassified_fungi	unclassified_fungi	unclassified_fungi
d27c0d9f2547aca742985bd11bf509eb	0	0	0	0	0	0	0	0	0	0	5	0	k__Fungi	unclassified_phylum_fungi	unclassified_fungi	unclassified_fungi	unclassified_fungi	unclassified_fungi	unclassified_fungi
d0cfc4e1f21931fa5f5ae295eceffe28	0	0	0	0	0	0	0	0	0	0	32	0	k__Fungi	unclassified_phylum_fungi	unclassified_fungi	unclassified_fungi	unclassified_fungi	unclassified_fungi	unclassified_fungi
d08189b5d30ee3208804e2fec90ebd49	0	0	0	0	0	0	0	0	0	0	1102	0	k__Fungi	unclassified_phylum_fungi	unclassified_fungi	unclassified_fungi	unclassified_fungi	unclassified_fungi	unclassified_fungi
d0293a8021c458a16f6e6d548150294e	0	0	0	0	0	0	0	0	0	21	0	0	k__Fungi	p__Ascomycota	c__Sordariomycetes	o__Xylariales	unclassified_fungi	unclassified_fungi	unclassified_fungi
cfee8de2f5bc12de76670196273c67db	0	0	0	0	0	0	0	0	0	0	0	0	k__Fungi	unclassified_phylum_fungi	unclassified_fungi	unclassified_fungi	unclassified_fungi	unclassified_fungi	unclassified_fungi
cd0bfe7cf03cba7817aaac2e9b1ac0e8	0	0	0	0	0	0	0	0	0	8	0	0	k__Fungi	p__Basidiomycota	c__Agaricomycetes	o__Agaricales	unclassified_fungi	unclassified_fungi	unclassified_fungi
c27235701a33e57b9d24b5e302541578	0	0	0	0	0	0	0	0	0	9	0	0	k__Fungi	p__Basidiomycota	c__Agaricomycetes	unclassified_fungi	unclassified_fungi	unclassified_fungi	unclassified_fungi
c0c49b403612a720ac77f8a3d6801a4a	0	0	0	0	0	0	0	0	0	8	3	0	k__Fungi	p__Ascomycota	c__Sordariomycetes	unclassified_fungi	unclassified_fungi	unclassified_fungi	unclassified_fungi
bcf828f55a2998720b461fd05f6cce85	0	0	0	0	0	0	0	0	0	11	0	0	k__Fungi	p__Chytridiomycota	unclassified_fungi	unclassified_fungi	unclassified_fungi	unclassified_fungi	unclassified_fungi
b91d28efd645bdf6a4306d6c14c00294	0	0	0	0	0	0	0	0	0	16	0	0	k__Fungi	p__Ascomycota	c__Saccharomycetes	unclassified_fungi	unclassified_fungi	unclassified_fungi	unclassified_fungi
b572fef065178c857c4b605b200db9c7	0	0	0	0	0	0	0	0	0	12	0	0	k__Fungi	p__Basidiomycota	unclassified_fungi	unclassified_fungi	unclassified_fungi	unclassified_fungi	unclassified_fungi
b373f93ea9bc6268fd8a618dc45237ef	0	0	0	0	0	0	0	0	0	12	0	0	k__Fungi	p__Basidiomycota	c__Agaricomycetes	o__Agaricales	unclassified_fungi	unclassified_fungi	unclassified_fungi
b31193c42ce6c0c02b2dd0c4186fe89b	0	0	0	0	0	0	0	0	0	12	0	0	k__Fungi	p__Basidiomycota	c__Agaricomycetes	unclassified_fungi	unclassified_fungi	unclassified_fungi	unclassified_fungi
b0cf750ad2e8c3165598b9f1b14fafb1	0	0	0	0	0	0	0	0	0	13	0	0	k__Fungi	p__Basidiomycota	unclassified_fungi	unclassified_fungi	unclassified_fungi	unclassified_fungi	unclassified_fungi
ade33cca4c82a21cfd71ae8d0feae0b9	0	0	215	0	0	0	0	0	0	64	0	0	k__Fungi	unclassified_phylum_fungi	unclassified_fungi	unclassified_fungi	unclassified_fungi	unclassified_fungi	unclassified_fungi
acbd569f4205fb87186db2b5fd007e4e	0	0	0	0	0	0	0	0	0	0	0	0	k__Fungi	p__Chytridiomycota	unclassified_fungi	unclassified_fungi	unclassified_fungi	unclassified_fungi	unclassified_fungi
ab6d7a5b8410a667c1ea79d2c4d0286c	0	0	0	0	0	0	0	0	0	14	0	0	k__Fungi	p__Basidiomycota	c__Agaricomycetes	o__Trechisporales	unclassified_fungi	unclassified_fungi	unclassified_fungi
ab0d7f8dd782fb96b763124efca5ce2c	0	0	0	0	0	0	0	0	0	14	0	0	k__Fungi	p__Basidiomycota	c__Agaricomycetes	o__Auriculariales	unclassified_fungi	unclassified_fungi	unclassified_fungi
a7002f55a8d6540602f47d25969fbe34	0	0	0	0	0	0	0	0	0	14	0	0	k__Fungi	p__Basidiomycota	unclassified_fungi	unclassified_fungi	unclassified_fungi	unclassified_fungi	unclassified_fungi
a1d081b2570d647923d01c7058eff893	0	0	0	0	0	0	0	0	0	0	0	3	k__Fungi	unclassified_phylum_fungi	unclassified_fungi	unclassified_fungi	unclassified_fungi	unclassified_fungi	unclassified_fungi
a1a136ff45923984df41f27650d3bea9	0	0	0	0	0	0	0	0	0	0	8	0	k__Fungi	p__Ascomycota	unclassified_fungi	unclassified_fungi	unclassified_fungi	unclassified_fungi	unclassified_fungi
a05c4fd21f9ddb0f308786ef870b7f52	0	0	0	0	0	0	0	0	0	0	0	7	k__Fungi	unclassified_phylum_fungi	unclassified_fungi	unclassified_fungi	unclassified_fungi	unclassified_fungi	unclassified_fungi
9ed3134bc338dc2c29b7afc69c8e6620	0	0	0	0	0	0	0	0	0	17	0	0	k__Fungi	p__Basidiomycota	c__Agaricomycetes	o__Polyporales	unclassified_fungi	unclassified_fungi	unclassified_fungi
9d442e46dca0abc35d3fc5820115b00e	0	0	0	0	0	0	0	0	0	17	0	0	k__Fungi	p__Basidiomycota	c__Agaricomycetes	o__Polyporales	unclassified_fungi	unclassified_fungi	unclassified_fungi
9bffa3e43ae34db96234ed00a0d57342	0	0	10	0	0	0	0	0	0	0	0	0	k__Fungi	p__Chytridiomycota	unclassified_fungi	unclassified_fungi	unclassified_fungi	unclassified_fungi	unclassified_fungi
9b52b6f2c44f418f010bbf6f1beb748a	0	0	0	0	0	0	0	0	0	14	17	8	k__Fungi	unclassified_phylum_fungi	unclassified_fungi	unclassified_fungi	unclassified_fungi	unclassified_fungi	unclassified_fungi
9856d9d38d7bc45997dcc3f92b17ad0c	0	0	0	0	0	0	0	0	0	0	0	10	k__Fungi	unclassified_phylum_fungi	unclassified_fungi	unclassified_fungi	unclassified_fungi	unclassified_fungi	unclassified_fungi
8ab39be3eef5e5b270a11060c1b97333	0	0	0	0	0	0	0	0	0	0	0	12	k__Fungi	unclassified_phylum_fungi	unclassified_fungi	unclassified_fungi	unclassified_fungi	unclassified_fungi	unclassified_fungi
8a88975da9ea988b7d071ab8e7f34739	0	0	0	0	0	0	0	0	0	31	0	0	k__Fungi	p__Basidiomycota	c__Agaricomycetes	o__Agaricales	unclassified_fungi	unclassified_fungi	unclassified_fungi
87a7220bad5897b580de5fca4c16bc83	0	0	0	0	0	0	0	0	0	0	0	12	k__Fungi	unclassified_phylum_fungi	unclassified_fungi	unclassified_fungi	unclassified_fungi	unclassified_fungi	unclassified_fungi
8684d3f45238f053dd057e2cfcbc7db9	0	0	0	0	0	0	0	0	0	0	0	13	k__Fungi	unclassified_phylum_fungi	unclassified_fungi	unclassified_fungi	unclassified_fungi	unclassified_fungi	unclassified_fungi
861fc72216f8007558cd25b63579802b	0	0	0	0	0	0	0	0	0	2	0	14	k__Fungi	unclassified_phylum_fungi	unclassified_fungi	unclassified_fungi	unclassified_fungi	unclassified_fungi	unclassified_fungi
84db1713e84d4edcb339111973fbc8ab	0	0	0	0	0	0	0	0	0	0	11	0	k__Fungi	p__Ascomycota	c__Dothideomycetes	o__Pleosporales	unclassified_fungi	unclassified_fungi	unclassified_fungi
839cb9bc66dcd3f0b71344a61d47cbf5	0	0	0	0	0	0	0	0	0	0	12	0	k__Fungi	p__Ascomycota	unclassified_fungi	unclassified_fungi	unclassified_fungi	unclassified_fungi	unclassified_fungi
839088889f0e2ebe8cc28c26016dd9dc	0	0	0	0	0	0	0	0	0	0	0	16	k__Fungi	unclassified_phylum_fungi	unclassified_fungi	unclassified_fungi	unclassified_fungi	unclassified_fungi	unclassified_fungi
836550eee8afa7a56b8b1ef10ebd2fe1	0	0	0	0	0	0	0	0	0	0	0	20	k__Fungi	unclassified_phylum_fungi	unclassified_fungi	unclassified_fungi	unclassified_fungi	unclassified_fungi	unclassified_fungi
79056e86227a140f320ff121efbf5990	0	0	0	0	0	0	0	0	0	0	0	22	k__Fungi	unclassified_phylum_fungi	unclassified_fungi	unclassified_fungi	unclassified_fungi	unclassified_fungi	unclassified_fungi
75b2b3c726e4f9882f4823cb54418978	0	0	0	0	0	0	0	0	0	58	0	0	k__Fungi	p__Basidiomycota	c__Agaricomycetes	unclassified_fungi	unclassified_fungi	unclassified_fungi	unclassified_fungi
6f448c8e13b08ea00321d7168cafb3c5	0	0	0	0	0	0	0	0	0	0	20	0	k__Fungi	p__Ascomycota	c__Saccharomycetes	o__Saccharomycetales	unclassified_fungi	unclassified_fungi	unclassified_fungi
6d6490651182df973bc2c2f75a8fe784	0	0	0	0	0	0	0	0	0	384	0	0	k__Fungi	p__Basidiomycota	unclassified_fungi	unclassified_fungi	unclassified_fungi	unclassified_fungi	unclassified_fungi
6c42f214f5de5b340c390c68ab47777c	0	0	0	0	0	0	0	0	0	0	5	0	k__Fungi	p__Basidiomycota	c__Agaricomycetes	unclassified_fungi	unclassified_fungi	unclassified_fungi	unclassified_fungi
698bbf89001690f696bfbf9f437f77b0	0	0	0	0	0	0	0	0	0	0	0	28	k__Fungi	unclassified_phylum_fungi	unclassified_fungi	unclassified_fungi	unclassified_fungi	unclassified_fungi	unclassified_fungi
69335b8eebf96e342c5d21c8485e33ff	0	0	0	0	0	0	0	0	0	0	0	31	k__Fungi	unclassified_phylum_fungi	unclassified_fungi	unclassified_fungi	unclassified_fungi	unclassified_fungi	unclassified_fungi
67ba26181ffd62a0beded91344b41bda	0	0	0	0	0	0	0	0	0	0	34	74	k__Fungi	p__Chytridiomycota	c__Rhizophydiomycetes	o__Rhizophydiales	unclassified_fungi	unclassified_fungi	unclassified_fungi
67655046467a0cdf7316ad6a6bfe1bef	0	0	0	0	0	0	0	0	0	0	5	0	k__Fungi	p__Basidiomycota	c__Agaricomycetes	o__Agaricales	unclassified_fungi	unclassified_fungi	unclassified_fungi
66b02dbeecde895d758fca995c95f237	0	0	0	0	0	0	0	0	0	0	0	39	k__Fungi	unclassified_phylum_fungi	unclassified_fungi	unclassified_fungi	unclassified_fungi	unclassified_fungi	unclassified_fungi
66600ed57770291e3392e26892663f66	0	0	0	0	0	0	0	0	0	0	7	0	k__Fungi	p__Basidiomycota	c__Agaricomycetes	unclassified_fungi	unclassified_fungi	unclassified_fungi	unclassified_fungi
66374efec0795353924a922856b612a9	0	0	0	0	0	0	0	0	0	0	7	0	k__Fungi	p__Basidiomycota	c__Agaricomycetes	unclassified_fungi	unclassified_fungi	unclassified_fungi	unclassified_fungi
624cdf8cd1dc303696c990bce7adc00a	0	0	0	0	0	0	0	0	0	0	0	0	k__Fungi	p__Ascomycota	c__Eurotiomycetes	o__Eurotiales	unclassified_fungi	unclassified_fungi	unclassified_fungi
5f2676a0f3a052069017fe3242791cf7	0	0	0	0	0	0	0	0	0	0	8	0	k__Fungi	p__Basidiomycota	c__Agaricomycetes	o__Trechisporales	unclassified_fungi	unclassified_fungi	unclassified_fungi
5e0d704cb18a2248864af1962cc946b1	0	0	0	0	0	0	0	0	0	0	0	51	k__Fungi	unclassified_phylum_fungi	unclassified_fungi	unclassified_fungi	unclassified_fungi	unclassified_fungi	unclassified_fungi
5da4acabe57b9b8206e02ec09e13f384	0	0	0	0	0	0	0	0	0	0	8	0	k__Fungi	p__Basidiomycota	c__Agaricomycetes	o__Auriculariales	unclassified_fungi	unclassified_fungi	unclassified_fungi
597c99a265cd83422484c54bec99add2	0	0	0	0	0	0	0	0	0	0	9	0	k__Fungi	p__Basidiomycota	c__Agaricomycetes	o__Trechisporales	unclassified_fungi	unclassified_fungi	unclassified_fungi
550bacb32b89b1710a3b5c67d1ab0f5d	0	307	0	0	0	0	0	0	0	0	0	0	k__Fungi	p__Ascomycota	c__Sordariomycetes	o__Hypocreales	unclassified_fungi	unclassified_fungi	unclassified_fungi
54ca9a2b537f8b59f1820d458d088ddd	0	0	0	0	0	0	0	0	0	0	27	4	k__Fungi	p__Chytridiomycota	unclassified_fungi	unclassified_fungi	unclassified_fungi	unclassified_fungi	unclassified_fungi
53a3507c645f0c1f0a32d8cc6f01b0e1	0	0	0	0	0	0	0	0	0	0	0	85	k__Fungi	unclassified_phylum_fungi	unclassified_fungi	unclassified_fungi	unclassified_fungi	unclassified_fungi	unclassified_fungi
523452696f21c57afe67bb28346bd600	0	163	156	0	0	0	0	0	0	0	0	0	k__Fungi	p__Ascomycota	c__Sordariomycetes	unclassified_fungi	unclassified_fungi	unclassified_fungi	unclassified_fungi
4f7b87e23b77d648ef589513479881f9	0	0	0	0	0	0	0	0	0	0	0	433	k__Fungi	unclassified_phylum_fungi	unclassified_fungi	unclassified_fungi	unclassified_fungi	unclassified_fungi	unclassified_fungi
4d491e299afd627228fdb3f4c1f17a1c	0	0	0	0	0	0	0	0	0	0	0	793	k__Fungi	unclassified_phylum_fungi	unclassified_fungi	unclassified_fungi	unclassified_fungi	unclassified_fungi	unclassified_fungi
4c888ff24df33104be96f1260c1a8602	0	0	0	0	0	0	0	0	0	0	12	0	k__Fungi	p__Basidiomycota	unclassified_fungi	unclassified_fungi	unclassified_fungi	unclassified_fungi	unclassified_fungi
4c1f0041fd62070aa99c9a435dcdc834	0	0	0	0	0	0	0	0	0	0	0	6	k__Fungi	p__Ascomycota	c__Sordariomycetes	unclassified_fungi	unclassified_fungi	unclassified_fungi	unclassified_fungi
462d4f8c7d275f15b3bd194b06c4c882	0	0	0	0	0	0	0	0	0	60	23	0	k__Fungi	p__Basidiomycota	c__Agaricomycetes	o__Auriculariales	unclassified_fungi	unclassified_fungi	unclassified_fungi
34df21149eb0e70ea7e127a2c99bca23	0	0	0	0	0	0	0	0	0	0	49	14	k__Fungi	p__Ascomycota	c__Sordariomycetes	o__Xylariales	unclassified_fungi	unclassified_fungi	unclassified_fungi
30fa1d481137acbf32e831fe2a8407e6	0	148	162	0	0	0	0	0	0	0	0	0	k__Fungi	p__Basidiomycota	c__Agaricomycetes	o__Trechisporales	unclassified_fungi	unclassified_fungi	unclassified_fungi
2e190805097a99e6d0243d72451aa249	0	0	0	0	0	0	0	0	0	0	8	16	k__Fungi	p__Ascomycota	unclassified_fungi	unclassified_fungi	unclassified_fungi	unclassified_fungi	unclassified_fungi
2a5606ff181ea8fff943bbba28c52ca7	0	0	0	0	0	0	0	0	0	0	0	5	k__Fungi	p__Basidiomycota	unclassified_fungi	unclassified_fungi	unclassified_fungi	unclassified_fungi	unclassified_fungi
27c86af32f588417eb5f4450bb9b2bed	0	0	0	0	0	0	0	0	0	0	0	33	k__Fungi	p__Ascomycota	c__Sordariomycetes	unclassified_fungi	unclassified_fungi	unclassified_fungi	unclassified_fungi
2320845a72eca2886261c130e5bb1d7d	0	0	0	0	0	0	0	0	0	0	0	11	k__Fungi	p__Basidiomycota	c__Agaricomycetes	o__Trechisporales	unclassified_fungi	unclassified_fungi	unclassified_fungi
21f998b27f5bee74ca9c6033ac2ce587	0	0	0	0	0	0	0	0	0	0	0	16	k__Fungi	p__Basidiomycota	c__Agaricomycetes	o__Trechisporales	unclassified_fungi	unclassified_fungi	unclassified_fungi
21397d445ef6a2f4e3bab2b20de0b2fe	0	0	0	0	0	0	0	0	0	158	25	30	k__Fungi	p__Basidiomycota	c__Agaricomycetes	o__Auriculariales	unclassified_fungi	unclassified_fungi	unclassified_fungi
1abc82ed5644e45ae45e601cd65e7fd0	0	0	0	0	0	0	0	0	0	0	0	11	k__Fungi	p__Rozellomycota	unclassified_fungi	unclassified_fungi	unclassified_fungi	unclassified_fungi	unclassified_fungi
b73d874614052f5f1e00721e246aa14e	0	0	0	0	0	0	0	0	0	0	4	0	k__Fungi	p__Ascomycota	c__Sordariomycetes	o__Xylariales	f__Xylariaceae	unclassified_fungi	unclassified_fungi
ee039e35036bbfad00e87379b3fc1606	0	0	0	0	0	0	0	0	0	10	0	0	k__Fungi	p__Ascomycota	c__Dothideomycetes	o__Pleosporales	f__Thyridariaceae	unclassified_fungi	unclassified_fungi
e5eb2df50b221893170816714b1f168e	0	0	0	0	0	0	0	0	0	13	0	0	k__Fungi	p__Ascomycota	c__Orbiliomycetes	o__Orbiliales	f__Orbiliaceae	unclassified_fungi	unclassified_fungi
838d8b3f8240b050bc6273081f8436e8	0	0	0	0	0	0	0	0	0	0	12	0	k__Fungi	p__Ascomycota	c__Sordariomycetes	o__Hypocreales	f__Ophiocordycipitaceae	unclassified_fungi	unclassified_fungi
94685e4b44c7e6f16f7e4ee77b0c784f	0	0	0	0	0	0	0	0	0	21	0	0	k__Fungi	p__Basidiomycota	c__Agaricomycetes	o__Polyporales	f__Meruliaceae	unclassified_fungi	unclassified_fungi
8abcb82154c7ef10e51591dae715eead	0	0	0	0	0	0	0	0	0	31	0	0	k__Fungi	p__Basidiomycota	c__Agaricomycetes	o__Agaricales	f__Lycoperdaceae	unclassified_fungi	unclassified_fungi
7296d9dd3ec8dd7f610a87a48dddace7	0	0	0	0	0	0	0	0	0	116	0	0	k__Fungi	p__Basidiomycota	c__Agaricomycetes	o__Cantharellales	f__Hydnaceae	unclassified_fungi	unclassified_fungi
b5ca920e9051cec0f2ebe08cdd3665a0	0	0	0	0	0	0	0	0	0	11	0	0	k__Fungi	p__Basidiomycota	c__Agaricomycetes	o__Auriculariales	f__Exidiaceae	unclassified_fungi	unclassified_fungi
774e42b55b642cd06f8303411764b8f8	0	0	0	0	0	0	0	0	0	0	17	0	k__Fungi	p__Ascomycota	c__Dothideomycetes	o__Pleosporales	f__Didymosphaeriaceae	unclassified_fungi	unclassified_fungi
6ac72881b1082fb37a83ffdad4db419c	0	0	0	0	0	0	0	0	0	0	33	0	k__Fungi	p__Ascomycota	c__Dothideomycetes	o__Pleosporales	f__Didymosphaeriaceae	unclassified_fungi	unclassified_fungi
1fb7a0405795f036945f9714af7638a0	0	0	0	0	0	0	0	0	0	7	0	41	k__Fungi	p__Ascomycota	c__Dothideomycetes	o__Pleosporales	f__Didymosphaeriaceae	unclassified_fungi	unclassified_fungi
67ef88b25c80a5b71ca2e5b01684ea3f	0	0	0	0	0	0	0	0	0	0	0	0	k__Fungi	p__Ascomycota	c__Dothideomycetes	o__Pleosporales	f__Didymellaceae	unclassified_fungi	unclassified_fungi
f071b0e907f6d38e85dbdc527437557c	0	0	0	0	0	0	0	0	0	9	0	0	k__Fungi	p__Ascomycota	c__Sordariomycetes	o__Hypocreales	f__Clavicipitaceae	unclassified_fungi	unclassified_fungi
69661f215193d7d47da6536de13ebfdc	0	0	0	0	0	0	0	0	0	0	51	0	k__Fungi	p__Ascomycota	c__Dothideomycetes	o__Capnodiales	f__Capnodiaceae	unclassified_fungi	unclassified_fungi
172d62f4746f8da0bc9600cf8c73c6dc	0	0	0	0	0	0	6	6	4	0	0	0	k__Fungi	p__Ascomycota	c__Sordariomycetes	o__Sordariales	f__Chaetomiaceae	g__Zopfiella	s__Zopfiella_sp
f297bb2854be2c08099ce07bebafed69	0	0	0	0	0	0	0	0	0	7	0	0	k__Fungi	p__Ascomycota	c__Sordariomycetes	o__Xylariales	f__Xylariaceae	g__Xylaria	unclassified_fungi
34aa55f7f75cd9cbaeb56e84e2e51f76	3	0	0	0	0	0	0	0	0	3	0	14	k__Fungi	p__Ascomycota	c__Sordariomycetes	o__Hypocreales	f__Stachybotryaceae	g__Xenomyrothecium	s__Xenomyrothecium_tongaense
e11813c2977105f27289b7e2fb66b6bc	0	0	0	0	0	0	0	0	0	5	0	0	k__Fungi	p__Basidiomycota	c__Wallemiomycetes	o__Wallemiales	f__Wallemiaceae	g__Wallemia	unclassified_fungi
83a6f9d25b5f84d0bbbd894afe4adae5	0	0	0	0	0	0	0	0	0	35	0	0	k__Fungi	p__Basidiomycota	c__Agaricomycetes	o__Corticiales	f__Corticiaceae	g__Waitea	s__Waitea_arvalis
d766c167cb5dbca3d7763d9267f55675	0	0	0	0	0	0	0	0	0	6	0	0	k__Fungi	p__Basidiomycota	c__Tremellomycetes	o__Tremellales	f__Bulleribasidiaceae	g__Vishniacozyma	s__Vishniacozyma_victoriae
c9469fa9c4c2f4eae9ad0119f27d425e	0	0	0	0	0	0	0	0	0	27	0	0	k__Fungi	p__Ascomycota	c__Sordariomycetes	o__Vermiculariopsiellales	f__Vermiculariopsiellaceae	g__Vermiculariopsiella	s__Vermiculariopsiella_sp
cdaee9bb17d21397a4b0d4c9c24d2de3	0	0	0	0	0	0	0	0	0	8	0	0	k__Fungi	p__Basidiomycota	c__Agaricomycetes	o__Hymenochaetales	f__Hymenochaetaceae	g__Tropicoporus	s__Tropicoporus_minor
7299bbbeacdd2db9afd0df5a766c69d8	0	0	0	0	0	0	0	0	0	115	0	0	k__Fungi	p__Basidiomycota	c__Agaricomycetes	o__Hymenochaetales	f__Hymenochaetaceae	g__Tropicoporus	s__Tropicoporus_minor
aebb79c9821b86d5f1cbd90524873b81	0	0	0	0	0	0	0	0	0	13	0	0	k__Fungi	p__Basidiomycota	c__Tremellomycetes	o__Trichosporonales	f__Trichosporonaceae	g__Trichosporon	unclassified_fungi
14061ad7ee35cd7dfaa7a277191f4dc7	0	0	0	0	0	0	25	25	27	0	0	0	k__Fungi	p__Ascomycota	c__Sordariomycetes	o__Hypocreales	f__Hypocreaceae	g__Trichoderma	unclassified_fungi
f8099dab341c83f94785ccf4cfe2c8f4	0	0	0	0	0	0	0	0	0	5	0	0	k__Fungi	p__Ascomycota	c__Sordariomycetes	o__Hypocreales	f__Hypocreaceae	g__Trichoderma	unclassified_fungi
e8efc09ed801b6ff80ef3021a852a170	0	0	0	0	0	0	0	0	0	12	0	0	k__Fungi	p__Ascomycota	c__Sordariomycetes	o__Hypocreales	f__Hypocreaceae	g__Trichoderma	unclassified_fungi
36c88f788494873475c020f2b9379c40	31	21	0	0	0	0	0	0	0	0	0	0	k__Fungi	p__Basidiomycota	c__Agaricomycetes	o__Hymenochaetales	f__Hymenochaetales_fam_Incertae_sedis	g__Trichaptum	s__Trichaptum_byssogenum
c114e1ecb5fe2fe6bc0aaadff8dd386c	0	0	0	0	0	0	0	0	0	9	0	0	k__Fungi	p__Basidiomycota	c__Agaricomycetes	o__Trechisporales	f__Trechisporales_fam_Incertae_sedis	g__Trechisporales_gen_Incertae_sedis	s__Trechisporales_sp
984890b571a1e1da67aecb1979d71bac	0	0	0	0	0	0	0	0	0	18	0	0	k__Fungi	p__Basidiomycota	c__Agaricomycetes	o__Trechisporales	f__Trechisporales_fam_Incertae_sedis	g__Trechisporales_gen_Incertae_sedis	s__Trechisporales_sp
335c8ad7069d533303e4497ad16cdbbc	110	125	0	0	0	0	0	0	0	0	0	0	k__Fungi	p__Basidiomycota	c__Agaricomycetes	o__Trechisporales	f__Hydnodontaceae	g__Trechispora	s__Trechispora_sp
34a83b14fca148c2b60c8123ac11079e	50	21	0	0	0	0	0	0	0	113	7	0	k__Fungi	p__Basidiomycota	c__Agaricomycetes	o__Trechisporales	f__Hydnodontaceae	g__Trechispora	s__Trechispora_sp
8e88750e6e583ec6063598b0387f2a52	0	0	0	0	0	0	0	0	0	23	0	0	k__Fungi	p__Basidiomycota	c__Agaricomycetes	o__Trechisporales	f__Hydnodontaceae	g__Trechispora	s__Trechispora_sp
5dffd5514d19aff196dfff9fb9f5ad67	0	0	0	0	0	0	0	0	0	0	8	0	k__Fungi	p__Basidiomycota	c__Agaricomycetes	o__Trechisporales	f__Hydnodontaceae	g__Trechispora	s__Trechispora_sp
f4d992c9876e71729fbe6b877ddfbcbe	0	0	0	0	0	0	0	0	0	4	0	0	k__Fungi	p__Basidiomycota	c__Agaricomycetes	o__Polyporales	f__Polyporaceae	g__Trametes	s__Trametes_polyzona
a9ce9c57756466fd5bd2022993d9cb27	0	0	0	0	0	0	0	0	0	0	6	0	k__Fungi	p__Ascomycota	c__Dothideomycetes	o__Capnodiales	f__Cladosporiaceae	g__Toxicocladosporium	s__Toxicocladosporium_irritans
14e456616bb82bd80ecfa7670b7cc1f7	0	0	0	0	0	0	17	0	14	0	0	0	k__Fungi	p__Basidiomycota	c__Agaricomycetes	o__Agaricales	f__Lyophyllaceae	g__Termitomyces	unclassified_fungi
7f4cf0eb1b7b0df386933d56f586ff12	0	0	0	0	0	0	0	0	0	37	0	0	k__Fungi	p__Basidiomycota	c__Tremellomycetes	o__Cystofilobasidiales	f__Mrakiaceae	g__Tausonia	s__Tausonia_pullulans
c3efea56a4fec487e6fa8f1fbd4e8eea	0	0	0	0	0	0	0	0	0	43	0	0	k__Fungi	p__Ascomycota	c__Eurotiomycetes	o__Eurotiales	f__Aspergillaceae	g__Talaromyces	unclassified_fungi
41c10aa83ab2300f560ef003952d062f	0	0	0	0	0	0	0	0	0	0	0	10	k__Fungi	p__Ascomycota	c__Eurotiomycetes	o__Eurotiales	f__Aspergillaceae	g__Talaromyces	s__Talaromyces_pinophilus
383931171851e7e901d8a55aa4b0d418	0	0	0	0	0	0	0	0	0	0	0	13	k__Fungi	p__Ascomycota	c__Eurotiomycetes	o__Eurotiales	f__Aspergillaceae	g__Talaromyces	s__Talaromyces_albobiverticillius
0fea9ba47f0fe11301a0ecc6b9835972	0	0	0	0	0	0	39	2	0	46	0	0	k__Fungi	p__Basidiomycota	c__Agaricomycetes	o__Trechisporales	f__Hydnodontaceae	g__Subulicystidium	s__Subulicystidium_brachysporum
a4439227e758a7f7bf4066cddebab7e5	0	0	0	0	0	0	0	0	0	16	0	0	k__Fungi	p__Basidiomycota	c__Agaricostilbomycetes	o__Agaricostilbales	f__Agaricostilbaceae	g__Sterigmatomyces	s__Sterigmatomyces_halophilus
0bea5cec5e4ac9999e98e82dea092ede	0	0	0	0	0	0	644	42	0	155	0	0	k__Fungi	p__Ascomycota	c__Dothideomycetes	o__Pleosporales	f__Didymellaceae	g__Stagonosporopsis	unclassified_fungi
9c8e3e7fd7e980d4d8281aedf46030a1	0	0	0	0	0	0	0	0	0	0	8	0	k__Fungi	p__Ascomycota	c__Sordariomycetes	o__Hypocreales	f__Stachybotryaceae	g__Stachybotrys	s__Stachybotrys_chartarum
669a7ae87e4520f8bc5bc0e9bd9c8f19	0	0	0	0	0	0	0	0	0	0	7	0	k__Fungi	p__Basidiomycota	c__Microbotryomycetes	o__Sporidiobolales	f__Sporidiobolaceae	g__Sporobolomyces	s__Sporobolomyces_carnicolor
4803b5d601524187397872e4d8c83843	0	0	0	0	0	0	0	0	0	0	43	52	k__Fungi	p__Chytridiomycota	c__Spizellomycetes	o__Spizellomycetales	f__Spizellomycetales_fam_Incertae_sedis	g__Spizellomycetales_gen_Incertae_sedis	s__Spizellomycetales_sp
50119136cc489e898649c1c21525083d	0	0	0	0	0	0	0	0	0	0	0	5	k__Fungi	p__Ascomycota	c__Eurotiomycetes	o__Onygenales	f__Onygenales_fam_Incertae_sedis	g__Spiromastix	s__Spiromastix_sp
06e48288866163a29b1c7a521d73e464	0	0	0	0	0	0	136	121	142	0	106	25	k__Fungi	p__Basidiomycota	c__Tremellomycetes	o__Filobasidiales	f__Piskurozymaceae	g__Solicoccozyma	s__Solicoccozyma_aeria
b67ccc97a7415cbaf0fb3750faaccb04	0	0	0	0	0	0	0	0	0	10	0	0	k__Fungi	p__Basidiomycota	c__Agaricomycetes	o__Cantharellales	f__Hydnaceae	g__Sistotrema	s__Sistotrema_sp
9316678ec25a7ef9fe0c07a27fcc3938	0	0	0	0	0	0	0	0	0	0	9	0	k__Fungi	p__Ascomycota	c__Sordariomycetes	o__Hypocreales	f__Hypocreales_fam_Incertae_sedis	g__Sesquicillium	s__Sesquicillium_sp
f4ac5167fc99f229cb096dece64ce277	0	0	0	0	0	0	0	0	0	5	0	0	k__Fungi	p__Basidiomycota	c__Agaricomycetes	o__Sebacinales	f__Serendipitaceae	g__Serendipita	s__Serendipita_australiana
31f23c3d10462d4a396db7db6addb912	70	24	52	0	0	0	0	0	0	0	0	0	k__Fungi	p__Basidiomycota	c__Agaricomycetes	o__Agaricales	f__Schizophyllaceae	g__Schizophyllum	s__Schizophyllum_commune
3c829c189811b584bffb3e305119d512	0	0	0	0	0	0	26	0	0	0	0	0	k__Fungi	p__Basidiomycota	c__Agaricomycetes	o__Polyporales	f__Ganodermataceae	g__Sanguinoderma	s__Sanguinoderma_sinuosum
5903e2e1e4aee5e7d39d6b326686c6d4	0	0	0	0	0	0	0	0	0	25	9	0	k__Fungi	p__Basidiomycota	c__Tremellomycetes	o__Tremellales	f__Trimorphomycetaceae	g__Saitozyma	s__Saitozyma_podzolica
2d1ee943ef73a596cb3e30d108962ac2	0	0	0	0	0	0	0	0	0	0	0	4	k__Fungi	p__Basidiomycota	c__Agaricomycetes	o__Russulales	f__Russulales_fam_Incertae_sedis	g__Russulales_gen_Incertae_sedis	s__Russulales_sp
25c91bb55ead48efb4796a707bbc19fd	57	90	37	0	0	0	0	0	0	35	0	0	k__Fungi	p__Rozellomycota	c__Rozellomycota_cls_Incertae_sedis	o__Rozellomycota_ord_Incertae_sedis	f__Rozellomycota_fam_Incertae_sedis	g__Rozellomycota_gen_Incertae_sedis	s__Rozellomycota_sp
ec97c0b2c26a503f9a25fed9a67be00a	0	0	0	0	0	0	0	0	0	11	0	0	k__Fungi	p__Ascomycota	c__Dothideomycetes	o__Pleosporales	f__Roussoellaceae	g__Roussoella	s__Roussoella_sp
64845d3f9ad77a2e6d1d483a65c00d3d	0	0	0	0	0	0	0	0	0	0	0	0	k__Fungi	p__Ascomycota	c__Dothideomycetes	o__Pleosporales	f__Roussoellaceae	g__Roussoella	unclassified_fungi
3366e26e54b9defa0982906a3f96d59b	39	0	25	0	0	0	0	0	0	0	0	0	k__Fungi	p__Basidiomycota	c__Microbotryomycetes	o__Sporidiobolales	f__Sporidiobolaceae	g__Rhodotorula	s__Rhodotorula_toruloides
b10e79cd6bdd0ff10aa95d7fe3a8984e	0	0	0	0	0	0	0	0	0	12	0	0	k__Fungi	p__Basidiomycota	c__Microbotryomycetes	o__Sporidiobolales	f__Sporidiobolaceae	g__Rhodotorula	s__Rhodotorula_mucilaginosa
6c8d1f784555c9a777354eb23c6e9b21	0	0	0	0	0	0	0	0	0	0	5	0	k__Fungi	p__Basidiomycota	c__Microbotryomycetes	o__Sporidiobolales	f__Sporidiobolaceae	g__Rhodotorula	s__Rhodotorula_mucilaginosa
442ed87ea99c28f834a6c8cb0aab8d72	0	0	0	0	0	0	0	0	0	47	32	0	k__Fungi	p__Basidiomycota	c__Microbotryomycetes	o__Sporidiobolales	f__Sporidiobolaceae	g__Rhodosporidiobolus	s__Rhodosporidiobolus_colostri
aace4e7187379e11faac72c1602c4b0d	0	0	0	0	0	0	0	0	0	14	0	0	k__Fungi	p__Basidiomycota	c__Agaricomycetes	o__Cantharellales	f__Ceratobasidiaceae	g__Rhizoctonia	s__Rhizoctonia_sp
6e7f64628d31a204d53a0250fed8bfc3	0	0	0	0	0	0	0	0	0	0	25	0	k__Fungi	p__Ascomycota	c__Eurotiomycetes	o__Chaetothyriales	f__Herpotrichiellaceae	g__Rhinocladiella	unclassified_fungi
9b4120ab984c6f4cf3cddc0f3c20beae	0	0	0	0	0	0	0	0	0	18	0	0	k__Fungi	p__Basidiomycota	c__Agaricomycetes	o__Agaricales	f__Tricholomataceae	g__Resupinatus	s__Resupinatus_sp
b624e8229c525f8345a01376dea08f96	0	0	0	0	0	0	0	0	0	11	0	0	k__Fungi	p__Basidiomycota	c__Agaricomycetes	o__Hymenochaetales	f__Rickenellaceae	g__Resinicium	s__Resinicium_friabile
fbee2f1b20896855f4a07cf1ef53ea6a	0	0	0	0	0	0	0	0	0	3	0	0	k__Fungi	p__Ascomycota	c__Dothideomycetes	o__Pleosporales	f__Cucurbitariaceae	g__Pyrenochaetopsis	unclassified_fungi
0ba6dbcf875452bfb9260fb4b01f8b28	0	0	0	0	0	0	78	0	96	96	13	0	k__Fungi	p__Ascomycota	c__Sordariomycetes	o__Hypocreales	f__Ophiocordycipitaceae	g__Purpureocillium	s__Purpureocillium_lilacinum
d2e4151568ba633044d97e42227ae722	0	0	0	0	0	0	0	0	0	8	0	0	k__Fungi	p__Basidiomycota	c__Agaricomycetes	o__Agaricales	f__Strophariaceae	g__Psilocybe	s__Psilocybe_sp
b38015f1afa670d37a4619d4abe56acf	0	0	0	0	0	0	0	0	0	0	5	0	k__Fungi	p__Ascomycota	c__Sordariomycetes	o__Chaetosphaeriales	f__Chaetosphaeriaceae	g__Pseudophialocephala	s__Pseudophialocephala_humicola
7cf5dd668e3e2486dd48a710035c8910	0	0	0	0	0	0	0	0	0	43	0	0	k__Fungi	p__Basidiomycota	c__Agaricomycetes	o__Polyporales	f__Cerrenaceae	g__Pseudolagarobasidium	s__Pseudolagarobasidium_acaciicola
894c7637dfca58879f101d92b0579264	0	0	0	0	0	0	0	0	0	0	10	0	k__Fungi	p__Ascomycota	c__Dothideomycetes	o__Mycosphaerellales	f__Mycosphaerellaceae	g__Pseudocercospora	unclassified_fungi
6ae3151dad6b47709d6a6e58d1140083	0	0	0	0	0	0	0	0	0	18	25	0	k__Fungi	p__Ascomycota	c__Dothideomycetes	o__Mycosphaerellales	f__Mycosphaerellaceae	g__Pseudocercospora	unclassified_fungi
5fe0845aca8688abb16635f20a436cda	0	0	0	0	0	0	14	0	0	0	0	0	k__Fungi	p__Ascomycota	c__Dothideomycetes	o__Pleosporales	f__Sporormiaceae	g__Preussia	s__Preussia_sp
781138ba61e4ed8b96f232a5394ce2e6	0	0	0	0	0	0	0	0	0	53	0	0	k__Fungi	p__Basidiomycota	c__Agaricomycetes	o__Agaricales	f__Porotheleaceae	g__Porotheleaceae_gen_Incertae_sedis	s__Porotheleaceae_sp
78199e8330a926f117497287a34230cd	0	0	0	0	0	0	0	0	0	52	0	0	k__Fungi	p__Basidiomycota	c__Agaricomycetes	o__Polyporales	f__Polyporaceae	g__Polyporaceae_gen_Incertae_sedis	s__Polyporaceae_sp
c213f79f09fd329e9909b89d7534c5af	0	0	0	0	0	0	0	0	0	0	3	0	k__Fungi	p__Ascomycota	c__Sordariomycetes	o__Sordariales	f__Podosporaceae	g__Podospora	s__Podospora_sp
c1a5ec85f9b59e2858c677cfde5a8737	0	0	0	0	0	0	0	0	0	9	0	0	k__Fungi	p__Basidiomycota	c__Pucciniomycetes	o__Platygloeales	f__Platygloeales_fam_Incertae_sedis	g__Platygloeales_gen_Incertae_sedis	s__Platygloeales_sp
5478c9cc6e4ca163fb0ea62f709e0376	0	448	0	0	0	0	0	0	0	0	0	0	k__Fungi	p__Ascomycota	c__Saccharomycetes	o__Saccharomycetales	f__Pichiaceae	g__Pichia	s__Pichia_mandshurica
42f34e600db394b44c888ccecc2517a5	0	0	0	0	0	0	0	0	0	0	0	10	k__Fungi	p__Ascomycota	c__Saccharomycetes	o__Saccharomycetales	f__Pichiaceae	g__Pichia	s__Pichia_mandshurica
ec99ecb140523591206882423cd86076	0	0	0	0	0	0	0	0	0	11	0	0	k__Fungi	p__Ascomycota	c__Sordariomycetes	o__Phomatosporales	f__Phomatosporaceae	g__Phomatospora	s__Phomatospora_sp
b604cd439543981203a412311a7fdd90	0	0	0	0	0	0	0	0	0	11	0	0	k__Fungi	p__Basidiomycota	c__Agaricomycetes	o__Polyporales	f__Phanerochaetaceae	g__Phlebiopsis	s__Phlebiopsis_flavidoalba
396e81277aa5bb01059ab88bcda0190f	0	0	0	0	0	0	53	15	0	0	0	0	k__Fungi	p__Basidiomycota	c__Agaricomycetes	o__Polyporales	f__Meruliaceae	g__Phlebia	s__Phlebia_wuliangshanensis
9730472ce304e69a325b719d72cb6007	0	0	0	0	0	0	0	0	0	19	0	0	k__Fungi	p__Basidiomycota	c__Agaricomycetes	o__Polyporales	f__Meruliaceae	g__Phlebia	s__Phlebia_acanthocystis
596fe4dd53cb239dedb314aea93d38d6	0	0	0	0	0	0	0	0	0	0	9	0	k__Fungi	p__Basidiomycota	c__Agaricomycetes	o__Polyporales	f__Meruliaceae	g__Phlebia	s__Phlebia_subserialis
2b71175f11cc464b9f08a4cf54e421e6	0	0	0	0	0	0	0	0	0	0	0	4	k__Fungi	p__Basidiomycota	c__Agaricomycetes	o__Polyporales	f__Meruliaceae	g__Phlebia	s__Phlebia_sp
265583386afc8b7bcf83e83384191272	0	0	0	0	0	0	0	0	0	0	0	6	k__Fungi	p__Basidiomycota	c__Agaricomycetes	o__Polyporales	f__Meruliaceae	g__Phlebia	s__Phlebia_subochracea
212cc52de8d4efc3c64c4e9444c31e30	0	79	34	0	0	0	0	0	0	0	15	30	k__Fungi	p__Basidiomycota	c__Agaricomycetes	o__Polyporales	f__Meruliaceae	g__Phlebia	s__Phlebia_brevispora
f4b63b211c0c4856c9c2f51eabf50680	0	0	0	0	0	0	0	0	0	4	0	0	k__Fungi	p__Basidiomycota	c__Agaricomycetes	o__Polyporales	f__Phanerochaetaceae	g__Phanerochaete	unclassified_fungi
a4a1ffb619e6ca2b7ccb51f6876be81e	0	0	0	0	0	0	0	0	0	16	0	0	k__Fungi	p__Basidiomycota	c__Agaricomycetes	o__Polyporales	f__Phanerochaetaceae	g__Phanerochaete	s__Phanerochaete_livescens
52941d25972df7bf9f3618805482c869	0	0	0	0	0	0	0	0	0	0	12	0	k__Fungi	p__Basidiomycota	c__Agaricomycetes	o__Polyporales	f__Phanerochaetaceae	g__Phanerochaete	s__Phanerochaete_sp
477b2c12ad6e29ea25159694d246cc36	0	0	0	0	0	0	0	0	0	67	21	0	k__Fungi	p__Basidiomycota	c__Agaricomycetes	o__Polyporales	f__Phanerochaetaceae	g__Phanerochaete	s__Phanerochaete_xerophila
cbc10eb751c0103e07765d53c1f8ad43	0	0	0	0	0	0	0	0	0	23	0	0	k__Fungi	p__Ascomycota	c__Dothideomycetes	o__Pleosporales	f__Phaeosphaeriaceae	g__Phaeosphaeria	s__Phaeosphaeria_phoenicicola
1dcbf88e111a6b9d1aa6202376906440	0	0	0	0	0	0	0	0	0	0	0	88	k__Fungi	p__Ascomycota	c__Dothideomycetes	o__Pleosporales	f__Phaeosphaeriaceae	g__Phaeosphaeria	s__Phaeosphaeria_oryzae
10e96113f3170018111cba2af0864a3c	0	0	0	0	0	0	13	65	21	0	0	0	k__Fungi	p__Basidiomycota	c__Agaricomycetes	o__Polyporales	f__Phanerochaetaceae	g__Phaeophlebiopsis	s__Phaeophlebiopsis_ignerii
795520ed9834138500cd49bb481d327c	0	0	0	0	0	0	0	0	0	0	16	0	k__Fungi	p__Ascomycota	c__Dothideomycetes	o__Pleosporales	f__Phaeosphaeriaceae	g__Phaeodothis	s__Phaeodothis_winteri
d5cb7cb58a6c200c6a0a534fac115623	0	0	0	0	0	0	0	0	0	18	0	0	k__Fungi	p__Ascomycota	c__Pezizomycetes	o__Pezizales	f__Pezizaceae	g__Pezizaceae_gen_Incertae_sedis	s__Pezizaceae_sp
8cd2c4b82b782689bd4e3b0a4f2a7a8d	0	0	0	0	0	0	0	0	0	27	0	0	k__Fungi	p__Basidiomycota	c__Agaricomycetes	o__Polyporales	f__Polyporaceae	g__Perenniporia	unclassified_fungi
374b503766c2638a4223bc82ef38a498	19	25	0	0	0	0	0	0	0	0	0	0	k__Fungi	p__Basidiomycota	c__Agaricomycetes	o__Russulales	f__Peniophoraceae	g__Peniophora	s__Peniophora_taiwanensis
0e7de3c935c9af8489dcb74812c6bf7b	0	0	0	0	0	0	27	0	0	0	0	0	k__Fungi	p__Basidiomycota	c__Agaricomycetes	o__Russulales	f__Peniophoraceae	g__Peniophora	s__Peniophora_taiwanensis
cc8ff1656c17026f022d767268470ba6	0	0	0	0	0	0	0	0	0	8	0	0	k__Fungi	p__Basidiomycota	c__Agaricomycetes	o__Russulales	f__Peniophoraceae	g__Peniophora	s__Peniophora_incarnata
c7995cebbd9c35235d0cf518c3ff5243	0	0	0	0	0	0	0	0	0	9	0	0	k__Fungi	p__Basidiomycota	c__Agaricomycetes	o__Russulales	f__Peniophoraceae	g__Peniophora	s__Peniophora_taiwanensis
8894be2b3792711129419497c9f30a5a	0	0	0	0	0	0	0	0	0	32	0	0	k__Fungi	p__Basidiomycota	c__Agaricomycetes	o__Russulales	f__Peniophoraceae	g__Peniophora	s__Peniophora_taiwanensis
45e0e88bda91ecf7850341cf80a38728	0	0	0	0	0	0	0	0	0	0	25	0	k__Fungi	p__Basidiomycota	c__Agaricomycetes	o__Russulales	f__Peniophoraceae	g__Peniophora	s__Peniophora_crassitunicata
447d887cc232c1ac389931b3ea8a509c	0	0	0	0	0	0	0	0	0	6	26	0	k__Fungi	p__Basidiomycota	c__Agaricomycetes	o__Russulales	f__Peniophoraceae	g__Peniophora	unclassified_fungi
2f224a6850c91297429c9d2b4a04501b	0	0	0	0	0	0	0	0	0	0	0	3	k__Fungi	p__Basidiomycota	c__Agaricomycetes	o__Russulales	f__Peniophoraceae	g__Peniophora	s__Peniophora_crassitunicata
227eb23d0b2d0300045ba17c4287b35c	0	0	0	0	0	0	0	0	0	0	2	12	k__Fungi	p__Basidiomycota	c__Agaricomycetes	o__Russulales	f__Peniophoraceae	g__Peniophora	s__Peniophora_taiwanensis
1df68f9e565b81c66a17fe3df3dd8e49	21	0	0	0	0	0	0	0	0	0	0	86	k__Fungi	p__Ascomycota	c__Eurotiomycetes	o__Eurotiales	f__Aspergillaceae	g__Penicillium	s__Penicillium_sclerotiorum
12488ec538785261cf44b648bef44efe	0	0	0	0	0	0	40	21	0	0	0	0	k__Fungi	p__Ascomycota	c__Eurotiomycetes	o__Eurotiales	f__Aspergillaceae	g__Penicillium	s__Penicillium_parvulum
f7ff51a6ed9553ccc2c3904cc7a2e18a	0	0	0	0	0	0	0	0	0	6	0	0	k__Fungi	p__Ascomycota	c__Eurotiomycetes	o__Eurotiales	f__Aspergillaceae	g__Penicillium	unclassified_fungi
e8519ea02f39af23bccf7e24db7695dc	0	0	0	0	0	0	0	0	0	12	0	0	k__Fungi	p__Ascomycota	c__Eurotiomycetes	o__Eurotiales	f__Aspergillaceae	g__Penicillium	s__Penicillium_herquei
c61807ec19048ad3d1c8dcb93a2ee86d	0	0	0	0	0	0	0	0	0	29	0	0	k__Fungi	p__Ascomycota	c__Eurotiomycetes	o__Eurotiales	f__Aspergillaceae	g__Penicillium	s__Penicillium_oregonense
c4d2239083b8c8516a717aad28cabbe3	0	0	0	0	0	0	0	0	0	35	0	0	k__Fungi	p__Ascomycota	c__Eurotiomycetes	o__Eurotiales	f__Aspergillaceae	g__Penicillium	unclassified_fungi
c33769059b7c7457ddf1dd4911c4e34d	0	0	0	0	0	0	0	0	0	0	3	0	k__Fungi	p__Ascomycota	c__Eurotiomycetes	o__Eurotiales	f__Aspergillaceae	g__Penicillium	unclassified_fungi
78bf477494291555b0fdb73e1863cdd2	0	0	0	0	0	0	0	0	0	63	16	0	k__Fungi	p__Ascomycota	c__Eurotiomycetes	o__Eurotiales	f__Aspergillaceae	g__Penicillium	unclassified_fungi
4b904c903045fb711943e1477243bd7c	0	0	0	0	0	0	0	0	0	0	0	6	k__Fungi	p__Ascomycota	c__Eurotiomycetes	o__Eurotiales	f__Aspergillaceae	g__Penicillium	s__Penicillium_olsonii
3e707dd2ce62d5c4f44c14d256b0d7de	0	0	0	0	0	0	0	0	0	0	0	11	k__Fungi	p__Ascomycota	c__Eurotiomycetes	o__Eurotiales	f__Aspergillaceae	g__Penicillium	s__Penicillium_restrictum
5e2c5d514228137221169fd4e6c0e9a9	0	0	0	0	0	0	47	0	0	0	0	0	k__Fungi	p__Ascomycota	c__Dothideomycetes	o__Pleosporales	f__Didymosphaeriaceae	g__Paraphaeosphaeria	s__Paraphaeosphaeria_parmeliae
18430bd77aeee00db589ee20c34b0362	0	0	79	0	0	0	0	0	0	24	78	631	k__Fungi	p__Ascomycota	c__Dothideomycetes	o__Pleosporales	f__Didymosphaeriaceae	g__Paraphaeosphaeria	s__Paraphaeosphaeria_parmeliae
1497aa5fa927e0a6e2db2f8c06718bea	0	0	52	0	0	0	8	8	5	0	27	332	k__Fungi	p__Ascomycota	c__Dothideomycetes	o__Pleosporales	f__Didymosphaeriaceae	g__Paraconiothyrium	s__Paraconiothyrium_estuarinum
b660c659cf0f301dd68045eaa2b7d401	0	0	0	0	0	0	0	0	0	0	5	0	k__Fungi	p__Ascomycota	c__Dothideomycetes	o__Pleosporales	f__Didymosphaeriaceae	g__Paraconiothyrium	unclassified_fungi
9f52c7f3b252becf12da33de1c84fe42	0	0	0	0	0	0	0	0	0	0	8	0	k__Fungi	p__Ascomycota	c__Dothideomycetes	o__Pleosporales	f__Didymosphaeriaceae	g__Paraconiothyrium	s__Paraconiothyrium_brasiliense
7000ad8b9ac283ea5b4e646822aea4ef	0	0	0	0	0	0	0	0	0	0	18	0	k__Fungi	p__Ascomycota	c__Dothideomycetes	o__Pleosporales	f__Didymosphaeriaceae	g__Paraconiothyrium	s__Paraconiothyrium_estuarinum
1d3e2c9cdacd092a6ed63e260faf985b	0	134	261	0	0	0	0	0	0	0	20	88	k__Fungi	p__Ascomycota	c__Dothideomycetes	o__Pleosporales	f__Didymosphaeriaceae	g__Paraconiothyrium	s__Paraconiothyrium_estuarinum
357669cb86d43bbe014839564a810fd5	0	0	0	0	0	0	0	0	0	0	0	14	k__Fungi	p__Ascomycota	c__Dothideomycetes	o__Pleosporales	f__Didymosphaeriaceae	g__Paracamarosporium	s__Paracamarosporium_hawaiiense
fb6d137cf839f660674e448e3213d4ef	0	0	0	0	0	0	0	0	0	3	0	0	k__Fungi	p__Basidiomycota	c__Agaricomycetes	o__Polyporales	f__Panaceae	g__Panus	s__Panus_conchatus
a56fcc47ed5e3e29ef885a67aade21da	0	0	0	0	0	0	0	0	0	0	7	0	k__Fungi	p__Ascomycota	c__Sordariomycetes	o__Hypocreales	f__Bionectriaceae	g__Ovicillium	s__Ovicillium_subglobosum
43f6fd8b6b1d3e9e9a18e8e8949e1edd	0	0	0	0	0	0	0	0	0	60	0	8	k__Fungi	p__Ascomycota	c__Eurotiomycetes	o__Onygenales	f__Onygenaceae	g__Onygenaceae_gen_Incertae_sedis	s__Onygenaceae_sp
d3eba9dc40dbd9fe5b738b6f5c4c6efc	0	0	0	0	0	0	0	0	0	147	0	0	k__Fungi	p__Chytridiomycota	c__Cladochytriomycetes	o__Cladochytriales	f__Nowakowskiellaceae	g__Nowakowskiella	unclassified_fungi
2a360461ca1b44eed024645e332b2f33	35	53	0	0	0	0	0	0	0	40	12	19	k__Fungi	p__Ascomycota	c__Sordariomycetes	o__Trichosphaeriales	f__Trichosphaeriaceae	g__Nigrospora	unclassified_fungi
83cd573448b26b467bdab5ae992e5f7f	0	0	0	0	0	0	0	0	0	0	12	0	k__Fungi	p__Ascomycota	c__Dothideomycetes	o__Pleosporales	f__Nigrogranaceae	g__Nigrograna	s__Nigrograna_sp
50bee9aa0c4765a37ddd3d4b661e5c80	0	0	0	0	66	0	0	0	0	0	0	0	k__Fungi	p__Ascomycota	c__Sordariomycetes	o__Sordariales	f__Sordariaceae	g__Neurospora	s__Neurospora_sitophila
29998f8b88d74e3723d97ea400093024	0	0	0	0	0	0	0	0	0	0	0	25	k__Fungi	p__Ascomycota	c__Dothideomycetes	o__Pleosporales	f__Lophiostomataceae	g__Neovaginatispora	s__Neovaginatispora_clematidis
2ff11f650ce80bcb99a5e5b369ff7055	0	0	0	0	0	0	0	0	0	0	29	15	k__Fungi	p__Ascomycota	c__Dothideomycetes	o__Pleosporales	f__Roussoellaceae	g__Neoroussoella	s__Neoroussoella_solani
2325233f2f2d8ccdecc0927a773301c8	0	0	0	0	0	0	0	0	0	12	31	40	k__Fungi	p__Ascomycota	c__Dothideomycetes	o__Pleosporales	f__Roussoellaceae	g__Neoroussoella	s__Neoroussoella_solani
f9d5b0a41701cf61c75d0fee7fb15a36	0	0	0	0	0	0	0	0	0	4	0	0	k__Fungi	p__Ascomycota	c__Dothideomycetes	o__Pleosporales	f__PleosporalesfamIncertaesedis	g__Neooccultibambusa	s__Neooccultibambusathailandensis
43d1fb614aabbd3674b11f660526f028	0	0	0	0	0	0	0	0	0	0	10	8	k__Fungi	p__Ascomycota	c__Dothideomycetes	o__Capnodiales	f__Neodevriesiaceae	g__Neodevriesia	unclassified_fungi
5b21cedc4358db3173bbb1ef215f4874	27	63	0	0	0	0	0	0	0	0	41	0	k__Fungi	p__Ascomycota	c__Dothideomycetes	o__Pleosporales	f__Cucurbitariaceae	g__Neocucurbitaria	s__Neocucurbitaria_quercina
805f9a5cbc2263b665e023ba25ba1d52	0	0	0	0	0	0	0	0	0	8	14	0	k__Fungi	p__Ascomycota	c__Sordariomycetes	o__Xylariales	f__Xylariaceae	g__Nemania	s__Nemania_feicuiensis
7c31cab0301bda077fe709034e72cdaa	0	0	0	0	0	0	0	0	0	51	0	0	k__Fungi	p__Basidiomycota	c__Tremellomycetes	o__Filobasidiales	f__Filobasidiaceae	g__Naganishia	s__Naganishia_diffluens
4391d6f158d79de7fcf8055a164af7bd	0	0	0	0	0	0	0	0	0	0	0	9	k__Fungi	p__Ascomycota	c__Dothideomycetes	o__Mycosphaerellales	f__Mycosphaerellaceae	g__Mycosphaerella	s__Mycosphaerella_etlingerae
2b08329b7dce774542f0ce97565fc7f4	0	0	0	0	0	0	16	0	0	0	0	0	k__Fungi	p__Mucoromycota	c__Mucoromycetes	o__Mucorales	f__Mucoraceae	g__Mucor	unclassified_fungi
6ac5a0437d450076b87ef16108e71e1b	0	0	0	0	0	0	0	2	0	0	0	0	k__Fungi	p__Mucoromycota	c__Mucoromycetes	o__Mucorales	f__Mucoraceae	g__Mucor	s__Mucor_racemosus
86ec780e5cef0b1f8f65475b0ec46890	1208	3399	1413	0	0	0	0	0	0	0	0	0	k__Fungi	p__Mortierellomycota	c__Mortierellomycetes	o__Mortierellales	f__Mortierellaceae	g__Mortierella	s__Mortierella_wuyishanensis
3931a9bb2e12045bb297044741dcacf1	0	0	0	0	0	0	0	0	0	0	0	13	k__Fungi	p__Ascomycota	c__Dothideomycetes	o__Botryosphaeriales	f__Botryosphaeriaceae	g__Microdiplodia	s__Microdiplodia_sp
f8c1c988a88c4842d3093438ee8d40ce	0	0	0	0	0	0	0	14	0	5	0	0	k__Fungi	p__Ascomycota	c__Sordariomycetes	o__Hypocreales	f__Clavicipitaceae	g__Metacordyceps	s__Metacordyceps_chlamydosporia
852017927872800118f723ae59a1153f	0	0	0	0	0	0	0	0	0	33	0	0	k__Fungi	p__Basidiomycota	c__Agaricomycetes	o__Cantharellales	f__Hydnaceae	g__Membranomyces	s__Membranomyces_sp
c453ebed07558c2fab96449f322d1286	0	0	0	0	0	0	0	0	0	9	0	0	k__Fungi	p__Basidiomycota	c__Agaricomycetes	o__Polyporales	f__Polyporaceae	g__Megasporoporia	s__Megasporoporia_minor
394b198af4337bdf2f0f4cf20ff228de	0	0	0	0	0	0	158	153	0	0	0	0	k__Fungi	p__Basidiomycota	c__Agaricomycetes	o__Agaricales	f__Marasmiaceae	g__Marasmius	s__Marasmius_palmivorus
061e5eba5818ab58694868960630a2c3	0	0	0	0	0	0	143	0	342	10	0	0	k__Fungi	p__Basidiomycota	c__Agaricomycetes	o__Agaricales	f__Marasmiaceae	g__Marasmius	s__Marasmius_palmivorus
cde9304c70847b68c0978943a500882b	0	0	0	0	0	0	0	0	0	8	0	0	k__Fungi	p__Basidiomycota	c__Agaricomycetes	o__Agaricales	f__Marasmiaceae	g__Marasmius	s__Marasmius_palmivorus
b9f8073766a410f00e02ec4e750aeaf9	0	0	0	0	0	0	0	0	0	10	0	0	k__Fungi	p__Basidiomycota	c__Agaricomycetes	o__Agaricales	f__Marasmiaceae	g__Marasmius	unclassified_fungi
6478e9c05593a2b3277613e5cd9ef060	0	0	0	0	0	0	0	0	0	52	7	0	k__Fungi	p__Basidiomycota	c__Agaricomycetes	o__Agaricales	f__Marasmiaceae	g__Marasmius	unclassified_fungi
478a5f474b1fb864e1a785bb25bbaa1b	0	0	0	0	0	0	0	0	0	0	15	0	k__Fungi	p__Basidiomycota	c__Agaricomycetes	o__Agaricales	f__Marasmiaceae	g__Marasmius	s__Marasmius_palmivorus
1d0cbeef4a7c74672321f6c505b7f40e	28	25	0	0	0	0	0	0	0	0	37	91	k__Fungi	p__Basidiomycota	c__Agaricomycetes	o__Agaricales	f__Omphalotaceae	g__Marasmiellus	unclassified_fungi
3641453bff08b6b8fd5aca7f52fb6802	33	21	0	0	0	0	0	0	0	0	0	0	k__Fungi	p__Basidiomycota	c__Malasseziomycetes	o__Malasseziales	f__Malasseziaceae	g__Malassezia	s__Malassezia_arunalokei
b1066a48aed221c3f3cdcc714b27aa12	0	0	0	0	0	0	0	0	0	12	0	0	k__Fungi	p__Basidiomycota	c__Malasseziomycetes	o__Malasseziales	f__Malasseziaceae	g__Malassezia	unclassified_fungi
415cac9ef4e033b1596220477b916b68	0	0	0	0	0	0	6	6	0	0	0	0	k__Fungi	p__Basidiomycota	c__Agaricomycetes	o__Hymenochaetales	f__Schizoporaceae	g__Lyomyces	s__Lyomyces_sp
71dd18c03935968b073dbf2d0ecddedc	0	0	0	0	0	0	0	0	0	143	0	0	k__Fungi	p__Basidiomycota	c__Agaricomycetes	o__Polyporales	f__Polyporaceae	g__Lopharia	s__Lopharia_ayresii
245749fd694c410dbe1fe114df3bd095	0	0	0	0	0	0	0	0	0	0	0	6	k__Fungi	p__Basidiomycota	c__Agaricomycetes	o__Polyporales	f__Polyporaceae	g__Lopharia	s__Lopharia_cinerascens
b76e5aa43dfa1fa02275df38975b1be8	0	0	0	0	0	0	0	0	0	0	4	0	k__Fungi	p__Ascomycota	c__Saccharomycetes	o__Saccharomycetales	f__Debaryomycetaceae	g__Lodderomyces	s__Lodderomyces_elongisporus
77a76e97da37d0acfdecb2dfbc5c0a7c	0	0	0	0	0	0	0	0	0	0	2	13	k__Fungi	p__Chytridiomycota	c__Lobulomycetes	o__Lobulomycetales	f__Lobulomycetaceae	g__Lobulomyces	unclassified_fungi
e91b8bf13657c7ed210eece8be9dde33	0	0	0	0	0	0	0	0	0	0	11	0	k__Fungi	p__Mortierellomycota	c__Mortierellomycetes	o__Mortierellales	f__Mortierellaceae	g__Linnemannia	s__Linnemannia_nantahalensis
0b77161029abb6837fb13ccf3301b53e	0	0	0	0	0	0	24	41	42	0	0	0	k__Fungi	p__Basidiomycota	c__Agaricomycetes	o__Agaricales	f__Stephanosporaceae	g__Lindtneria	s__Lindtneria_sp
e1e4542a5cc316399cbc9ab93a4c4ed5	0	0	0	0	0	0	0	0	0	13	0	0	k__Fungi	p__Ascomycota	c__Sordariomycetes	o__Chaetosphaeriales	f__Leptosporellaceae	g__Leptosporella	s__Leptosporellaelaeidis
cfe13be145cad069f64a8559ee90f8b3	0	0	0	0	0	0	0	0	0	23	0	0	k__Fungi	p__Ascomycota	c__Dothideomycetes	o__Pleosporales	f__Phaeosphaeriaceae	g__Leptospora	s__Leptospora_macarangae
2364e997b8631f5c9bfc2ff2f614d702	0	0	0	0	0	0	0	0	0	0	25	34	k__Fungi	p__Ascomycota	c__Dothideomycetes	o__Pleosporales	f__Phaeosphaeriaceae	g__Leptospora	s__Leptospora_chromolaenae
72de1ecc5dcb6c3009163068638e79a8	0	0	0	0	0	0	0	0	0	107	0	0	k__Fungi	p__Basidiomycota	c__Agaricomycetes	o__Agaricales	f__Agaricaceae	g__Lepiota	s__Lepiota_echinacea
c6bcd52c98f341505c86f836dc77fea2	0	0	0	0	0	0	0	0	0	28	0	0	k__Fungi	p__Ascomycota	c__Saccharomycetes	o__Saccharomycetales	f__Debaryomycetaceae	g__Kurtzmaniella	s__Kurtzmaniella_quercitrusa
5eb2ef25ccfcc9e02154a3a28a40d27b	0	0	0	0	0	0	0	0	0	20	0	0	k__Fungi	p__Basidiomycota	c__Agaricostilbomycetes	o__TAgaricostilbales	f__Kondoaceae	g__Kondoa	s__Kondoa_thailandica
4f15f52996cc1520582cf305b00a5f31	0	0	0	0	0	0	0	0	0	49	0	0	k__Fungi	p__Basidiomycota	c__Agaricostilbomycetes	o__TAgaricostilbales	f__Kondoaceae	g__Kondoa	s__Kondoa_thailandica
94308acafdd6aec31f267ceff20768b2	0	0	0	0	0	0	0	0	0	21	0	0	k__Fungi	p__Basidiomycota	c__Agaricomycetes	o__Hymenochaetales	f__Hyphodontiaceae	g__Kneiffiella	s__Kneiffiella_sp
1ebaa99190b05d3048148581300bd963	0	0	0	0	0	0	0	0	0	366	13	43	k__Fungi	p__Basidiomycota	c__Agaricomycetes	o__Hymenochaetales	f__Hyphodontiaceae	g__Kneiffiella	s__Kneiffiella_sp
85a8683bcebcb8b94ae696c1bc474d80	0	0	0	0	0	0	0	0	0	32	0	0	k__Fungi	p__Basidiomycota	c__Agaricomycetes	o__Agaricales	f__Inocybaceae	g__Inocybe	s__Inocybe_virosa
8d3fe7a76d2514bc2b6bc09a55d1ad5a	0	0	0	0	0	0	0	0	0	25	0	0	k__Fungi	p__Basidiomycota	c__Agaricomycetes	o__Polyporales	f__Hyphodermataceae	g__Hyphoderma	s__Hyphoderma_nudicephalum
48b561a8f9fe52a3531d199944924b29	0	0	0	0	0	0	0	0	0	0	13	0	k__Fungi	p__Basidiomycota	c__Agaricomycetes	o__Polyporales	f__Hyphodermataceae	g__Hyphoderma	s__Hyphoderma_subsetigerum
1fbc3dca7ee97cbb0476c7c52844f81d	0	0	0	0	0	0	0	0	0	170	0	37	k__Fungi	p__Basidiomycota	c__Agaricomycetes	o__Polyporales	f__Hyphodermataceae	g__Hyphoderma	s__Hyphoderma_nudicephalum
66f996ba03100aaa6f40c0f61eca0911	0	0	0	0	0	0	0	0	0	0	5	0	k__Fungi	p__Basidiomycota	c__Agaricomycetes	o__Trechisporales	f__Hydnodontaceae	g__Hydnodontaceae_gen_Incertae_sedis	s__Hydnodontaceae_sp
cbb832ea504461643374039e081852f8	0	0	0	0	0	0	0	0	0	25	0	0	k__Fungi	p__Ascomycota	c__Dothideomycetes	o__Mycosphaerellales	f__Teratosphaeriaceae	g__Hortaea	s__Hortaea_werneckii
a497ac2dd909d7a3e75e47085f646941	0	0	0	0	0	0	0	0	0	0	7	0	k__Fungi	p__Ascomycota	c__Sordariomycetes	o__Xylariales	f__Xylariales_fam_Incertae_sedis	g__Hansfordia	s__Hansfordia_pulvinata
4f2b18b7490b0fc10ac1f828e80a5cec	0	0	0	0	0	0	0	0	0	0	0	5	k__Fungi	p__Ascomycota	c__Sordariomycetes	o__Xylariales	f__Xylariales_fam_Incertae_sedis	g__Hansfordia	s__Hansfordia_pulvinata
a4a736e0f03441cd86088f2269b5bb86	0	0	0	0	0	0	0	0	0	9	0	0	k__Fungi	p__Rozellomycota	c__Rozellomycotina_cls_Incertae_sedis	o__GS11	f__GS11_fam_Incertae_sedis	g__GS11_gen_Incertae_sedis	s__GS11_sp
511c602d2a6741f65e639d3702ca2b96	0	0	0	0	0	0	0	0	0	0	12	0	k__Fungi	p__Basidiomycota	c__Agaricomycetes	o__Polyporales	f__Polyporaceae	g__Grammothele	s__Grammothele_lineata
fe09d5838b64f2a300bedd9ddffa3f01	0	0	0	0	0	0	0	0	0	2	0	0	k__Fungi	p__Basidiomycota	c__Agaricomycetes	o__Agaricales	f__Physalacriaceae	g__Gloiocephala	s__Gloiocephala_sp
e016d26a20dfb7576cf19356566bfb18	0	0	0	0	0	0	0	0	0	14	0	0	k__Fungi	p__Ascomycota	c__Sordariomycetes	o__Hypocreales	f__Bionectriaceae	g__Gliomastix	s__Gliomastix_murorum
bda4555106b5fbd476217877cb12fe4f	0	0	0	0	0	0	0	0	0	0	4	0	k__Fungi	p__Ascomycota	c__Sordariomycetes	o__Hypocreales	f__Nectriaceae	g__Gibberella	s__Gibberella_sp
b25555e3832eda19f640f220dc92fbe9	0	0	42	0	0	0	0	0	0	0	0	0	k__Fungi	p__Ascomycota	c__Pezizomycetes	o__Pezizales	f__Pyronemataceae	g__Genea	s__Gene_atuberculata
ca5a79305eff404a58721c807347c84f	0	0	0	0	0	0	0	0	0	8	0	0	k__Fungi	p__Basidiomycota	c__Geminibasidiomycetes	o__Geminibasidiales	f__Geminibasidiaceae	g__Geminibasidium	s__Geminibasidium_sp
8e7d07fcfda35179ff57594217d01ccf	0	0	0	0	0	0	0	0	0	24	0	0	k__Fungi	p__Basidiomycota	c__Geminibasidiomycetes	o__Geminibasidiales	f__Geminibasidiaceae	g__Geminibasidium	s__Geminibasidium_sp
ffc3b27b4bd276b8c35c4d5571a9ff30	0	0	0	0	0	0	0	0	0	0	0	0	k__Fungi	p__Basidiomycota	c__Agaricomycetes	o__Polyporales	f__Ganodermataceae	g__Ganoderma	unclassified_fungi
d6d7397870914e6193035632b7f25420	0	0	0	0	0	0	0	0	0	6	0	0	k__Fungi	p__Basidiomycota	c__Agaricomycetes	o__Polyporales	f__Ganodermataceae	g__Ganoderma	unclassified_fungi
56f6b8b397f06d584205e53468d29aed	0	0	0	0	0	0	0	0	0	0	11	0	k__Fungi	p__Basidiomycota	c__Agaricomycetes	o__Polyporales	f__Ganodermataceae	g__Ganoderma	unclassified_fungi
229d77c4590236178375d9665d47d862	0	0	0	0	0	0	0	0	0	0	0	11	k__Fungi	p__Basidiomycota	c__Agaricomycetes	o__Polyporales	f__Ganodermataceae	g__Ganoderma	unclassified_fungi
c6f7d4c61e319d1bd0be5b80d2937c04	0	0	0	0	0	0	0	0	0	9	0	0	k__Fungi	p__Basidiomycota	c__Agaricomycetes	o__Hymenochaetales	f__Hymenochaetaceae	g__Fuscoporia	s__Fuscoporia_callimorpha
9e36a3dc1a24e20c19e4deaabed606e1	0	0	0	0	0	0	0	0	0	0	8	0	k__Fungi	p__Ascomycota	c__Sordariomycetes	o__Hypocreales	f__Nectriaceae	g__Fusarium	unclassified_fungi
45fecc9e69f841f77883c71f162dbd17	0	0	0	0	0	0	0	0	0	0	0	8	k__Fungi	p__Ascomycota	c__Sordariomycetes	o__Hypocreales	f__Nectriaceae	g__Fusarium	s__Fusarium_lunatum
f549ab7466fa258616981cc3820e3a02	0	0	0	0	0	0	0	0	0	0	0	10	k__Fungi	p__Fungi_phy_Incertae_sedis	c__Fungi_cls_Incertae_sedis	o__Fungi_ord_Incertae_sedis	f__Fungi_fam_Incertae_sedis	g__Fungi_gen_Incertae_sedis	s__Fungi_sp
77c33f82d4de1206af0ca22f34b5a26d	0	0	0	0	0	0	0	0	0	0	0	58	k__Fungi	p__Fungi_phy_Incertae_sedis	c__Fungi_cls_Incertae_sedis	o__Fungi_ord_Incertae_sedis	f__Fungi_fam_Incertae_sedis	g__Fungi_gen_Incertae_sedis	s__Fungi_sp
ab72eb565acadf84aaeb2265df60c9b3	0	0	0	0	0	0	0	0	0	13	0	0	k__Fungi	p__Basidiomycota	c__Agaricomycetes	o__Polyporales	f__Fomitopsidaceae	g__Fomitopsis	s__Fomitopsis_sp
a30f47b39c2320c590c4266bd678fe6d	0	0	0	0	0	0	0	0	0	16	0	0	k__Fungi	p__Basidiomycota	c__Agaricomycetes	o__Polyporales	f__Fomitopsidaceae	g__Fomitopsis	s__Fomitopsis_bondartsevae
73cafbdac29abd2cf319fc46675ca989	0	0	0	0	0	0	0	0	0	61	0	0	k__Fungi	p__Basidiomycota	c__Agaricomycetes	o__Polyporales	f__Fomitopsidaceae	g__Fomitopsis	unclassified_fungi
72ec3f3b2090114c75e8c636349640db	0	0	0	0	0	0	0	0	0	71	0	0	k__Fungi	p__Basidiomycota	c__Agaricomycetes	o__Hymenochaetales	f__Hymenochaetaceae	g__Fomitiporella	s__Fomitiporella_sinica
696abd6fa980d2feecccf2c19f6af924	0	0	0	0	0	0	0	0	0	0	5	0	k__Fungi	p__Basidiomycota	c__Agaricomycetes	o__Polyporales	f__Polyporaceae	g__Fomes	s__Fomes_meliae
6d43287dd75feb2b60104be55a3f1a6f	0	0	0	0	0	0	0	0	0	117	2	0	k__Fungi	p__Basidiomycota	c__Agaricomycetes	o__Polyporales	f__Irpicaceae	g__Flavodon	s__Flavodon_flavus
99756e5fc1998895c48fc3dd822fc705	0	0	0	0	0	0	0	0	0	18	0	0	k__Fungi	p__Basidiomycota	c__Tremellomycetes	o__Filobasidiales	f__Filobasidiaceae	g__Filobasidium	unclassified_fungi
506efda11cf58fe01594aedfdb1321cc	0	0	0	0	0	0	0	0	0	0	12	0	k__Fungi	p__Basidiomycota	c__Agaricomycetes	o__Polyporales	f__Polyporaceae	g__Favolus	s__Favolus_sp
096b0e770d685d28c1963da7411cebd9	0	0	0	0	0	0	145	0	163	0	0	0	k__Fungi	p__Ascomycota	c__Eurotiomycetes	o__Chaetothyriales	f__Herpotrichiellaceae	g__Exophiala	s__Exophiala_oligosperma
e6bab6fe360c42c6cd1cc96a8e1ccc5a	0	0	0	0	0	0	0	0	0	13	0	0	k__Fungi	p__Ascomycota	c__Eurotiomycetes	o__Chaetothyriales	f__Herpotrichiellaceae	g__Exophiala	s__Exophiala_oligosperma
a9046fa1cd62bbe7676f3f6f0e038fdb	0	0	0	0	0	0	0	0	0	0	7	0	k__Fungi	p__Ascomycota	c__Eurotiomycetes	o__Chaetothyriales	f__Herpotrichiellaceae	g__Exophiala	s__Exophiala_lecanii-corni
6133d761259c255e7681b906a42e4b81	0	0	0	0	0	0	0	6	0	11	0	0	k__Fungi	p__Ascomycota	c__Eurotiomycetes	o__Chaetothyriales	f__Herpotrichiellaceae	g__Exophiala	s__Exophiala_oligosperma
2f48306d4b0df3c5c98ce2afd9fc9f4b	0	0	0	0	0	0	0	0	0	0	0	16	k__Fungi	p__Ascomycota	c__Eurotiomycetes	o__Chaetothyriales	f__Herpotrichiellaceae	g__Exophiala	s__Exophiala_cancerae
102a1d7a3bcba7137b1f886872f67735	0	0	0	0	0	0	39	75	0	0	0	0	k__Fungi	p__Ascomycota	c__Sordariomycetes	o__Xylariales	f__Diatrypaceae	g__Eutypella	s__Eutypella_zelkovae
aff7602548e6b5fe2842e60563a13b4e	0	0	0	0	0	0	0	0	0	0	5	0	k__Fungi	p__Ascomycota	c__Sordariomycetes	o__Xylariales	f__Diatrypaceae	g__Eutypella	unclassified_fungi
62ba42f771171f16a108db2bb9fa8a09	0	0	0	0	0	0	0	0	0	0	0	0	k__Fungi	p__Ascomycota	c__Sordariomycetes	o__Xylariales	f__Diatrypaceae	g__Eutypella	s__Eutypella_sp
898895c433a7b21d1d794f3a07e43275	0	0	0	0	0	0	0	0	0	31	0	0	k__Fungi	p__Basidiomycota	c__Cystobasidiomycetes	o__Erythrobasidiales	f__Erythrobasidiaceae	g__Erythrobasidium	s__Erythrobasidium_hasegawae
26000c35cb7fdd2cf43c541fb8439c4d	0	0	0	0	0	0	0	0	0	0	0	6	k__Fungi	p__Basidiomycota	c__Agaricomycetes	o__Agaricales	f__Entolomataceae	g__Entolomataceae_gen_Incertae_sedis	s__Entolomataceae_sp
56140f3429da45316ee1c6040846626a	108	156	0	0	0	0	0	0	0	0	0	0	k__Fungi	p__Ascomycota	c__Sordariomycetes	o__Hypocreales	f__Cordycipitaceae	g__Engyodontium	s__Engyodontium_album
db9c85d14a452f2746d85dfbaa717543	0	0	0	0	0	0	0	0	0	15	0	0	k__Fungi	p__Ascomycota	c__Sordariomycetes	o__Hypocreales	f__Cordycipitaceae	g__Engyodontium	s__Engyodontium_album
09bd7b72fbeecb4bf98cc8486fa14a13	0	0	0	0	0	0	64	42	51	39	0	0	k__Fungi	p__Basidiomycota	c__Agaricomycetes	o__Auriculariales	f__Exidiaceae	g__Eichleriella	s__Eichleriella_xinpingensis
89a3b86836b733f4618be5a4e8c77880	0	0	0	0	0	0	0	0	0	31	0	0	k__Fungi	p__Basidiomycota	c__Agaricomycetes	o__Polyporales	f__Irpicaceae	g__Efibula	s__Efibula_matsuensis
67c753ead849f2e3bdb8ba5b682e5aab	0	0	0	0	0	0	0	0	0	0	5	0	k__Fungi	p__Basidiomycota	c__Agaricomycetes	o__Polyporales	f__Polyporaceae	g__Earliella	s__Earliella_scabrosa
16d7a19cdd7c07f1a8169d0157976933	0	0	0	0	0	0	11	15	4	0	0	0	k__Fungi	p__Basidiomycota	c__Agaricomycetes	o__Corticiales	f__Corticiaceae	g__Duportella	unclassified_fungi
5b3050070be94a725e4be4d25e62895c	0	0	0	0	0	0	0	0	0	22	8	0	k__Fungi	p__Basidiomycota	c__Agaricomycetes	o__Corticiales	f__Corticiaceae	g__Duportella	s__Duportella_kuehneri
21a3b63d8498c9ac1bcf2c48f6d35f14	0	0	0	0	0	0	0	0	0	0	0	26	k__Fungi	p__Basidiomycota	c__Agaricomycetes	o__Corticiales	f__Corticiaceae	g__Duportella	s__Duportella_kuehneri
f0499eb1853f87ab63ad4ad495b59826	0	0	0	0	0	0	0	0	0	10	0	0	k__Fungi	p__Ascomycota	c__Sordariomycetes	o__Diaporthales	f__Diaporthaceae	g__Diaporthe	unclassified_fungi
669b8ef68928fe4e8f45a955261bf7ef	0	0	0	0	0	0	0	0	0	0	7	0	k__Fungi	p__Basidiomycota	c__Agaricomycetes	o__Agaricales	f__Strophariaceae	g__Deconica	s__Deconica_hartii
7035626471191868ef93278a6ddb7ce2	0	0	0	0	0	0	0	0	0	0	17	0	k__Fungi	p__Ascomycota	c__Saccharomycetes	o__Saccharomycetales	f__Debaryomycetaceae	g__Debaryomyces	s__Debaryomyces_prosopidis
b85a1344d12af48375ae4fd677bdb748	0	0	0	0	0	0	0	0	0	10	0	0	k__Fungi	p__Basidiomycota	c__Cystobasidiomycetes	o__Cystobasidiales	f__Cystobasidiaceae	g__Cystobasidium	s__Cystobasidium_minuta
96fca00e26c6da4d40c83dd507c348f0	0	0	0	0	0	0	0	0	0	20	0	0	k__Fungi	p__Basidiomycota	c__Tremellomycetes	o__Trichosporonales	f__Trichosporonaceae	g__Cutaneotrichosporon	s__Cutaneotrichosporon_curvatum
a59d73e31fdd079d42e987a959d1d379	0	0	0	0	0	0	0	0	0	15	0	0	k__Fungi	p__Basidiomycota	c__Agaricomycetes	o__Polyporales	f__Polyporales_fam_Incertae_sedis	g__Crustoderma	unclassified_fungi
f68ca9b8140ffd6ba1f2beb8ed174d77	0	0	0	0	0	0	0	0	0	4	0	0	k__Fungi	p__Basidiomycota	c__Agaricomycetes	o__Polyporales	f__Polyporaceae	g__Coriolopsis	s__Coriolopsis_aspera
1421588db550d74c6dcf95f22e62c578	0	0	0	0	0	0	13	26	21	0	0	0	k__Fungi	p__Ascomycota	c__Sordariomycetes	o__Hypocreales	f__Cordycipitaceae	g__Cordyceps	s__Cordyceps_sp
1cd3ef12ac6bef693a3b50a503f5b586	0	0	0	0	0	0	6	6	4	0	0	0	k__Fungi	p__Basidiomycota	c__Agaricomycetes	o__Agaricales	f__Psathyrellaceae	g__Coprinopsis	s__Coprinopsis_atramentaria
f6db8c0efc2fda78bdc46b5ef528c1f9	0	0	0	0	0	0	0	0	0	4	0	0	k__Fungi	p__Basidiomycota	c__Agaricomycetes	o__Agaricales	f__Psathyrellaceae	g__Coprinopsis	s__Coprinopsis_urticicola
f56b367580303a5ba026eb44be131e39	0	0	0	0	0	0	0	0	0	4	0	0	k__Fungi	p__Basidiomycota	c__Agaricomycetes	o__Agaricales	f__Psathyrellaceae	g__Coprinopsis	s__Coprinopsis_cinerea
bda0a46797c2422b4dd6c8fc56c20bca	0	0	0	0	0	0	0	0	0	10	0	0	k__Fungi	p__Basidiomycota	c__Agaricomycetes	o__Agaricales	f__Psathyrellaceae	g__Coprinellus	unclassified_fungi
81e0d8259ee9ae3259ad452cfa76769c	0	0	0	0	0	0	0	0	0	0	13	0	k__Fungi	p__Ascomycota	c__Dothideomycetes	o__Pleosporales	f__Coniothyriaceae	g__Coniothyrium	s__Coniothyrium_sidae
0ec82280773b5818fb88232d750e1c89	0	0	0	0	0	0	73	145	65	0	0	0	k__Fungi	p__Ascomycota	c__Sordariomycetes	o__Glomerellales	f__Glomerellaceae	g__Colletotrichum	unclassified_fungi
b389141f96ea9e9c9c991eb45f4af90a	0	0	0	0	0	0	0	0	0	0	5	0	k__Fungi	p__Ascomycota	c__Sordariomycetes	o__Glomerellales	f__Glomerellaceae	g__Colletotrichum	s__Colletotrichum_gloeosporioides
3b7fc19eb502f8e7b88398a8143300ad	0	0	0	0	0	0	0	0	0	0	0	11	k__Fungi	p__Ascomycota	c__Sordariomycetes	o__Glomerellales	f__Glomerellaceae	g__Colletotrichum	s__Colletotrichum_gloeosporioides
fd5a84be2ac6ec8e571b482547c7fe42	0	0	0	0	0	0	0	0	0	3	0	0	k__Fungi	p__Ascomycota	c__Sordariomycetes	o__Hypocreales	f__Bionectriaceae	g__Clonostachys	s__Clonostachys_miodochialis
5d7274b964be19b4a1524f8dda01ef9b	0	0	0	0	0	0	0	0	0	20	8	0	k__Fungi	p__Basidiomycota	c__Agaricomycetes	o__Agaricales	f__Entolomataceae	g__Clitopilus	s__Clitopilus_crispus
0b48066acc456467f5431995209753ca	0	0	0	0	0	0	161	0	106	0	0	0	k__Fungi	p__Ascomycota	c__Dothideomycetes	o__Capnodiales	f__Cladosporiaceae	g__Cladosporium	unclassified_fungi
5e00fbd677720e87c21313e539161586	0	0	0	0	0	0	22	0	0	0	0	0	k__Fungi	p__Ascomycota	c__Dothideomycetes	o__Capnodiales	f__Cladosporiaceae	g__Cladosporium	s__Cladosporium_halotolerans
29e79b623b0697c28ce6c195d55cb1b5	0	0	0	0	0	0	0	0	0	0	0	21	k__Fungi	p__Ascomycota	c__Leotiomycetes	o__Helotiales	f__Sclerotiniaceae	g__Ciboria	s__Ciboriacarunculoides
6cfbd1ac9cda62441cb23475075f2a64	0	0	0	0	0	0	0	0	0	0	5	0	k__Fungi	p__Basidiomycota	c__Agaricomycetes	o__Agaricales	f__Agaricales_fam_Incertae_sedis	g__Chondrostereum	s__Chondrostereum_sp
a5308de45a561709a3939ef4cde5ae3a	0	0	0	0	0	0	0	0	0	16	0	0	k__Fungi	p__Basidiomycota	c__Agaricomycetes	o__Sebacinales	f__Sebacinaceae	g__Chaetospermum	s__Chaetospermum_camelliae
ea233502535376099d6187eee84d4f5d	0	0	0	0	0	0	0	0	0	5	0	0	k__Fungi	p__Basidiomycota	c__Agaricomycetes	o__Polyporales	f__Cerrenaceae	g__Cerrena	s__Cerrena_unicolor
e459eacf80f3a7cf856211f355c90817	0	0	0	0	0	0	0	0	0	5	0	0	k__Fungi	p__Basidiomycota	c__Agaricomycetes	o__Polyporales	f__Irpicaceae	g__Ceriporia	s__Ceriporia_lacerata
4bc968a4490b656d92b0495f72fae25d	0	0	0	0	0	0	0	0	0	0	0	6	k__Fungi	p__Ascomycota	c__Dothideomycetes	o__Capnodiales	f__Capnodiales_fam_Incertae_sedis	g__Capnodiales_gen_Incertae_sedis	s__Capnodiales_sp
08b8431e4fd1ce39132d83ed65fccf12	0	0	0	0	0	0	143	175	123	0	0	0	k__Fungi	p__Basidiomycota	c__Agaricomycetes	o__Agaricales	f__Psathyrellaceae	g__Candolleomyces	s__Candolleomyces_candolleanus
93fec146030875d768a82186cbe4d0a1	0	0	0	0	0	0	0	0	0	22	0	0	k__Fungi	p__Basidiomycota	c__Agaricomycetes	o__Agaricales	f__Psathyrellaceae	g__Candolleomyces	s__Candolleomyces_candolleanus
886ebf49a4e5dca49be3c3f5d65291aa	0	0	0	0	0	0	0	0	0	0	11	0	k__Fungi	p__Ascomycota	c__Saccharomycetes	o__Saccharomycetales	f__Saccharomycetales_fam_Incertae_sedis	g__Candida	s__Candida_parapsilosis
38198c0232f34a7cdfa0f442b8637f40	0	0	0	0	0	0	0	0	0	0	0	14	k__Fungi	p__Ascomycota	c__Saccharomycetes	o__Saccharomycetales	f__Saccharomycetales_fam_Incertae_sedis	g__Candida	s__Candida_sake
16bfed859afd96b49e9965261f2575db	0	0	0	0	0	0	6	0	4	55	0	8	k__Fungi	p__Basidiomycota	c__Agaricomycetes	o__Polyporales	f__Meruliaceae	g__Candelabrochaete	s__Candelabrochaete_sp
950b6c1435ad6cf68072b52461aa8e11	0	0	0	0	0	0	0	0	0	20	0	0	k__Fungi	p__Basidiomycota	c__Agaricomycetes	o__Agaricales	f__Lycoperdaceae	g__Calvatia	s__Calvatia_sp
31c5bb049a392a0a64730e896e8fb186	0	0	64	0	0	0	0	0	0	0	0	0	k__Fungi	p__Basidiomycota	c__Agaricomycetes	o__Agaricales	f__Lycoperdaceae	g__Bovista	s__Bovista_sp
f3cbd921b630b4d88cf9ae78da728f6e	0	0	0	0	0	0	0	0	0	0	12	0	k__Fungi	p__Mucoromycota	c__Mucoromycotina_cls_Incertae_sedis	o__Mucoromycotina_ord_Incertae_sedis	f__Mucoromycotina_fam_Incertae_sedis	g__Bifiguratus	s__Bifiguratus_sp
f85a53f370251b1754d140961d05b6ba	0	0	0	0	0	0	0	0	0	17	0	0	k__Fungi	p__Basidiomycota	c__Agaricostilbomycetes	o__TAgaricostilbales	f__Kondoaceae	g__Bensingtonia	s__Bensingtonia_pseudonaganoensis
24da6c5b4af50361d906005f5fa0bc84	22	0	0	0	0	0	4	0	0	0	5	33	k__Fungi	p__Ascomycota	c__Sordariomycetes	o__Xylariales	f__Beltraniaceae	g__Beltraniella	unclassified_fungi
f07ebba3d6ef16ac460bcb126a99042b	0	0	0	0	0	0	0	0	0	5	0	0	k__Fungi	p__Basidiomycota	c__Agaricomycetes	o__Auriculariales	f__Auriculariaceae	g__Auricularia	s__Auricularia_cornea
8e5f51430a341c9ae5b63d688bd7a0fe	0	0	0	0	0	0	0	0	0	0	9	0	k__Fungi	p__Ascomycota	c__Dothideomycetes	o__Dothideales	f__Saccotheciaceae	g__Aureobasidium	s__Aureobasidium_pullulans
fa773aded2c942b2d4afeae310f145f4	0	0	0	0	0	0	0	0	0	4	0	0	k__Fungi	p__Ascomycota	c__Eurotiomycetes	o__Eurotiales	f__Aspergillaceae	g__Aspergillus	s__Aspergillus_gracilis
f1ec73dd1ee123424875eb579bdbc0bf	0	0	0	0	0	0	0	0	0	8	0	0	k__Fungi	p__Ascomycota	c__Eurotiomycetes	o__Eurotiales	f__Aspergillaceae	g__Aspergillus	s__Aspergillus_sclerotiorum
ed63fabde0f5bf7d8df25013aa5dc25e	0	0	0	0	0	0	0	0	0	10	0	0	k__Fungi	p__Ascomycota	c__Eurotiomycetes	o__Eurotiales	f__Aspergillaceae	g__Aspergillus	s__Aspergillus_versicolor
e00dd05004b843ef1b53e35990b956f0	0	0	0	0	0	0	0	0	0	14	0	0	k__Fungi	p__Ascomycota	c__Eurotiomycetes	o__Eurotiales	f__Aspergillaceae	g__Aspergillus	s__Aspergillus_ruber
df562dc45380736f032c2dac60834e43	0	0	0	0	0	0	0	0	0	14	0	0	k__Fungi	p__Ascomycota	c__Eurotiomycetes	o__Eurotiales	f__Aspergillaceae	g__Aspergillus	unclassified_fungi
d90fda31ea1f1c0b1ba244c759cc4094	0	0	0	0	0	0	0	0	0	15	0	0	k__Fungi	p__Ascomycota	c__Eurotiomycetes	o__Eurotiales	f__Aspergillaceae	g__Aspergillus	s__Aspergillus_penicillioides
a9d8f268c5ea989874aeae174356a488	0	0	0	0	0	0	0	0	0	7	5	0	k__Fungi	p__Ascomycota	c__Eurotiomycetes	o__Eurotiales	f__Aspergillaceae	g__Aspergillus	s__Aspergillus_westerdijkiae
a290f9c3400e25aa98243313cbbf5664	0	0	0	0	0	0	0	0	0	0	7	0	k__Fungi	p__Ascomycota	c__Eurotiomycetes	o__Eurotiales	f__Aspergillaceae	g__Aspergillus	s__Aspergillus_reticulatus
956a2f16a28869bb43c797cb9b41eb0d	0	0	0	0	0	0	0	0	0	0	9	0	k__Fungi	p__Ascomycota	c__Eurotiomycetes	o__Eurotiales	f__Aspergillaceae	g__Aspergillus	s__Aspergillus_clavatophorus
94f14069f3985d918ba9bffe9d44af40	0	0	0	0	0	0	0	0	0	0	9	0	k__Fungi	p__Ascomycota	c__Eurotiomycetes	o__Eurotiales	f__Aspergillaceae	g__Aspergillus	s__Aspergillus_penicillioides
80d39c7e2a965bab00a4c82b6ed07d14	0	0	0	0	0	0	0	0	0	0	14	0	k__Fungi	p__Ascomycota	c__Eurotiomycetes	o__Eurotiales	f__Aspergillaceae	g__Aspergillus	s__Aspergillus_penicillioides
79451e0f18ed1bd27af075e801868afa	0	0	0	0	0	0	0	0	0	31	16	0	k__Fungi	p__Ascomycota	c__Eurotiomycetes	o__Eurotiales	f__Aspergillaceae	g__Aspergillus	s__Aspergillus_flavus
73ab6395f2e63b5f50f10969756b31ed	0	0	0	0	0	0	0	0	0	0	17	0	k__Fungi	p__Ascomycota	c__Eurotiomycetes	o__Eurotiales	f__Aspergillaceae	g__Aspergillus	s__Aspergillus_ruber
44ef21971752d8591891f605ae8c57ac	0	0	0	0	0	0	0	0	0	0	0	8	k__Fungi	p__Ascomycota	c__Eurotiomycetes	o__Eurotiales	f__Aspergillaceae	g__Aspergillus	s__Aspergillus_caesiellus
2d343dc8325911c3825011e01a85acbd	0	0	0	0	0	0	0	0	0	0	0	17	k__Fungi	p__Ascomycota	c__Eurotiomycetes	o__Eurotiales	f__Aspergillaceae	g__Aspergillus	unclassified_fungi
2697d768e61ee8791eb01595d39d9a4f	0	0	0	0	0	0	0	0	0	0	0	33	k__Fungi	p__Ascomycota	c__Eurotiomycetes	o__Eurotiales	f__Aspergillaceae	g__Aspergillus	unclassified_fungi
9834a1aa781074cd958c60c7fb6259de	0	0	0	0	0	0	0	0	0	0	0	2	k__Fungi	p__Ascomycota	c__Archaeorhizomycetes	o__TArchaeorhizomycetessbcIncertaesedis	f__Archaeorhizomycetales	g__Archaeorhizomycetaceae	unclassified_fungi
55c1578da89f71dc1dddbd4405d803c4	0	210	0	0	0	0	0	0	0	0	0	0	k__Fungi	p__Ascomycota	c__Eurotiomycetes	o__Onygenales	f__Onygenaceae	g__Arachnotheca	s__Arachnotheca_glomerata
1397bd2f3757eeb7d352851167049e2a	0	0	0	0	0	0	39	0	0	28	0	0	k__Fungi	p__Basidiomycota	c__Tremellomycetes	o__Trichosporonales	f__Trichosporonaceae	g__Apiotrichum	s__Apiotrichum_domesticum
d66b7063ed8e7207ac88ec95240d5924	0	0	0	0	0	0	0	0	0	16	0	0	k__Fungi	p__Ascomycota	c__Sordariomycetes	o__Sordariales	f__Chaetomiaceae	g__Allobotryotrichum	s__Allobotryotrichum_blastosporum
bfd9d2e42069d1dc4ec0613698cee97a	0	0	0	0	0	0	0	0	0	10	0	0	k__Fungi	p__Basidiomycota	c__Agaricomycetes	o__Auriculariales	f__Auriculariales_fam_Incertae_sedis	g__Adustochaete	s__Adustochaete_sp
4ee89d18570b29668e2581f6b645323b	0	0	0	0	0	0	0	0	0	0	0	6	k__Fungi	p__Ascomycota	c__Dothideomycetes	o__Pleosporales	f__Acrocalymmaceae	g__Acrocalymma	s__Acrocalymma_pterocarpi
818035308f651226711a05671ae740fe	0	0	0	0	0	0	0	0	0	0	13	0	k__Fungi	p__Ascomycota	c__Sordariomycetes	o__Hypocreales	f__Hypocreales_fam_Incertae_sedis	g__Acremonium	s__Acremonium_polychromum
